# Supplementary material for: Physiological and pathogenic T cell autoreactivity converge in type 1 diabetes
Source: Nat Commun. 2024 Oct 29;15:9204. doi: 10.1038/s41467-024-53255-9 (PMC11522472; doi:10.1038/s41467-024-53255-9)
Supplement: Supplementary file 5 — Supplementary Dataset 1 [file 41467_2024_53255_MOESM5_ESM.xlsx]

## Sheet: Suppl_Data_1
Supplementary Data 1: experiments ran for each donor
Donor	ELISPOT	AIM assay	Single cell analysis	Deep sequencing	Code in Gomez-Tourino et al. Nat Commun 2017
HD_016	YES	YES	YES	YES	HD #8
HD_018	YES	YES	YES	YES	HD #2
HD_027	YES	YES	YES	YES	HD #4
HD_034	YES	YES	YES	YES	HD #1
HD_035	YES	YES	YES	YES	HD #7
T1D_024	YES	YES	YES	YES	T1D #8
T1D_034	YES	YES	YES	YES	T1D #6
T1D_035	YES	YES	YES	YES	T1D #1
T1D_036	YES	YES	YES	YES	T1D #2
T1D_038	YES	YES	YES	YES	T1D #7
T1D_040	YES	YES	YES	YES	T1D #5
T1D_033	YES	YES	YES	no
HD_022	YES	YES	no	YES	HD #3
HD_028	YES	YES	no	YES	HD #5
HD_031	YES	YES	no	YES	HD #6
T1D_029	YES	YES	no	YES	T1D #3
T1D_030	YES	YES	no	YES	T1D #4
HD_002	YES	YES	no	no
T1D_037	YES	YES	no	no
T1D_039	YES	YES	no	no
HD_001	YES	no	no	no
HD_003	YES	no	no	no
HD_004	YES	no	no	no
HD_005	YES	no	no	no
HD_006	YES	no	no	no
HD_007	YES	no	no	no
HD_008	YES	no	no	no
HD_009	YES	no	no	no
HD_010	YES	no	no	no
HD_011	YES	no	no	no
HD_012	YES	no	no	no
HD_013	YES	no	no	no
HD_014	YES	no	no	no
HD_015	YES	no	no	no
HD_017	YES	no	no	no
HD_019	YES	no	no	no
HD_020	YES	no	no	no
HD_021	YES	no	no	no
HD_023	YES	no	no	no
HD_024	YES	no	no	no
HD_025	YES	no	no	no
HD_026	YES	no	no	no
HD_029	YES	no	no	no
HD_030	YES	no	no	no
HD_032	YES	no	no	no
HD_033	YES	no	no	no
HD_036	YES	no	no	no
T1D_001	YES	no	no	no
T1D_002	YES	no	no	no
T1D_003	YES	no	no	no
T1D_004	YES	no	no	no
T1D_005	YES	no	no	no
T1D_006	YES	no	no	no
T1D_007	YES	no	no	no
T1D_008	YES	no	no	no
T1D_009	YES	no	no	no
T1D_010	YES	no	no	no
T1D_011	YES	no	no	no
T1D_012	YES	no	no	no
T1D_013	YES	no	no	no
T1D_014	YES	no	no	no
T1D_015	YES	no	no	no
T1D_016	YES	no	no	no
T1D_017	YES	no	no	no
T1D_018	YES	no	no	no
T1D_019	YES	no	no	no
T1D_020	YES	no	no	no
T1D_021	YES	no	no	no
T1D_022	YES	no	no	no
T1D_023	YES	no	no	no
T1D_025	YES	no	no	no
T1D_026	YES	no	no	no
T1D_027	YES	no	no	no
T1D_028	YES	no	no	no
T1D_031	YES	no	no	no
T1D_032	YES	no	no	no
HD_037	no	YES	no	no
HD_038	no	no	no	YES	HD #9
HD_039	no	no	no	YES	HD #10
HD_040	no	no	no	YES	HD#15
HD_041	no	no	no	YES	HD #11
HD_042	no	no	no	YES	HD #12
HD_043	no	no	no	YES	HD#16
HD_044	no	no	no	YES	HD #13
HD_045	no	no	no	YES	HD#14
HD_046	no	no	no	YES	HD#17
T1D_041	no	no	no	YES	T1D #9
T1D_042	no	no	no	YES	T1D #10
T1D_043	no	no	no	YES	T1D #11
T1D_044	no	no	no	YES	T1D #12
T1D_045	no	no	no	YES	T1D #13
T1D_046	no	no	no	YES	T1D #14
