# Supplementary material for: Physiological and pathogenic T cell autoreactivity converge in type 1 diabetes
Source: Nat Commun. 2024 Oct 29;15:9204. doi: 10.1038/s41467-024-53255-9 (PMC11522472; doi:10.1038/s41467-024-53255-9)
Supplement: Supplementary file 6 — Supplementary Dataset 2 [file 41467_2024_53255_MOESM6_ESM.xlsx]

## Sheet: Suppl_Data_2
Supplementary Data 2. Genes defining each gene expression cluster.
Average LogFC: average logarithm of the fold change of expression values between each given cluster and all the other clusters. Corrected continuous p-value: p values for continuous differences (levels of gene expression. Likelihood ratio test, two sided, Bonferroni-adjusted). Corrected discontinuous p-value: p values for discontinuous differences (expression/no expression of a given gene. Hurdle…
Cluster	Gene	LogFC (average)	Corrected p-value: Continuous	Corrected p-value: Discontinuous	Corrected p-value: hurdle
#1	IL17F	-11.1316	1.36	0.0824	0.0374
#1	IL22	-10.9918	1.25	9.1e-06	6.12e-06
#1	IL13	-10.8899	39	9.39e-05	9.39e-05
#1	IL4	-9.13728	6.31	8.99e-05	0.000208
#1	CXCR5	-8.52352	39	0.000163	0.000163
#1	IFNG	-7.75597	0.00503	4.93e-06	2.21e-08
#1	NFATC2	-7.306	39	0.000163	0.000163
#1	CCR3	-6.85603	0.0269	8.99e-05	1.75e-06
#1	IKZF2	-6.68997	39	0.0229	0.0229
#1	IL17A	-6.43072	3.08	0.0229	0.0226
#1	FOXP3	-6.37365	7.25	1.55e-05	4.25e-05
#1	IL21	-5.0783	0.235	0.00979	0.0011
#1	EGR2	-5.07126	0.0494	2.1e-30	1.73e-31
#1	RANTES	-4.02936	23.4	6.33e-05	0.000345
#1	IL18RAP	-3.98181	2.45	1.55e-15	2.94e-15
#1	CSF2	-3.88063	22	2.94e-11	2.28e-10
#1	GITR	-3.72184	11.8	1.43e-24	1.12e-23
#1	RORC	-3.26126	10.8	3.3e-13	1.81e-12
#1	IL2	-3.23547	0.205	1.3e-08	2.13e-09
#1	CCR4	-2.56558	6.2e-17	2.48e-26	6.09e-42
#1	TNF	-2.45095	0.706	4.2e-12	2.43e-12
#1	CD52	-2.45056	0.238	7.13e-47	3.05e-47
#2	IL17A	-13.0812	39	7.63e-07	7.63e-07
#2	IL17F	-12.4592	39	0.000161	0.000161
#2	IL13	-10.9581	39	7.63e-07	7.63e-07
#2	IL21	-8.65358	0.177	3.39e-08	4.75e-09
#2	IL4	-7.54321	21.1	2.52e-07	1.56e-06
#2	IL22	-7.49164	1.85	2.3e-06	2.27e-06
#2	NFATC2	-6.80049	0.0656	5.51e-05	2.49e-06
#2	IKZF2	-6.75801	39	0.00159	0.00159
#2	CXCR5	-5.2079	0.645	0.000705	0.000225
#2	CSF2	-4.48997	0.783	1.45e-09	8.25e-10
#2	CCR3	-4.27832	22.8	2.52e-07	1.62e-06
#2	IFNG	-4.27594	3.15	1.47e-09	2.71e-09
#2	FOXP3	-4.01027	28.8	2.08e-08	1.57e-07
#2	RANTES	-3.48161	28.8	2.68e-06	1.77e-05
#2	MAF	-2.75076	0.561	3.53e-20	2.14e-20
#2	IL2	-2.56685	0.0302	0.669	0.00801
#3	IL4	-13.7086	39	0.000236	0.000236
#3	IL17A	-12.9647	39	0.00295	0.00295
#3	IL17F	-12.3427	39	0.0476	0.0476
#3	IL22	-12.3281	39	4.16e-05	4.16e-05
#3	IL13	-10.8415	39	0.00295	0.00295
#3	CXCR5	-8.47513	39	0.00439	0.00439
#3	NFATC2	-7.25763	39	0.00439	0.00439
#3	IL21	-5.0325	35.1	0.000114	0.000692
#3	RANTES	-4.62075	4.03	0.00436	0.00594
#3	CCR3	-2.8017	34.7	0.00558	0.028
#3	TGFB1	0.364601	10.5	0.00021	0.000679
#3	RGS16	0.379405	0.146	6.47e-07	7.04e-08
#3	CD127	0.390987	12.9	0.00334	0.0108
#3	EGR2	0.427321	19.7	0.0122	0.047
#3	REL	0.457922	0.192	4.63e-12	8.42e-13
#3	CD52	0.464244	4.84	2.66e-08	6.48e-08
#4	RANTES	-5.10824	39	0.0203	0.0203
#4	CCR4	0.482474	0.00463	0.000409	1.44e-06
#4	REL	0.54599	0.00051	2.62e-11	1.8e-14
#4	CD134	0.574113	19.2	0.000503	0.00227
#4	RGS16	0.586299	0.22	0.00201	0.000233
#4	GITR	0.618988	39	0.0288	0.131
#4	RORC	0.750373	12.3	2.8e-08	1.34e-07
#4	ICOS	0.899548	1.94	1.89e-07	2.07e-07
#4	CSF2	1.43887	1.88	1.61e-08	1.84e-08
#4	TNF	1.46935	0.185	1.85e-25	4.68e-26
#4	IL2	2.23785	4.2e-08	8.23e-43	1.22e-49
#4	IL21	3.51282	0.125	5.35e-25	9.37e-26
#5	IL13	-10.8635	39	0.000616	0.000616
#5	IL22	-9.22999	5.57	0.000127	0.000264
#5	IL4	-6.0508	18	0.00887	0.0333
#5	IFNG	-5.66987	0.127	0.841	0.0368
#5	IL2	-4.4055	0.00105	3e-06	3.1e-09
#5	CD52	0.439573	4.76	8.61e-10	2.23e-09
#5	TGFB1	0.465673	12.6	1.62e-07	7.53e-07
#5	CD134	0.533201	4.58	0.0107	0.0153
#5	BCL6	0.533736	20.6	8.26e-07	4.9e-06
#5	RORA	0.745146	0.000228	5.03e-20	2.12e-23
#5	CCR4	0.823528	2.96e-12	3.96e-07	2.12e-18
#5	CCR7	0.908051	15.5	2.29e-11	1.47e-10
#5	GITR	1.03496	0.192	1.62e-09	2.63e-10
#5	MAF	1.13641	35	3e-35	4.76e-34
#5	RORC	1.30381	2.24	8.84e-22	1.84e-21
#5	FOXP3	2.62749	0.0531	4.28e-24	3.36e-25
#6	ICOS	0.479288	2.83	0.00171	0.00184
#6	REL	0.516792	0.341	6.33e-07	1.48e-07
#6	CD134	0.56512	29.6	0.00317	0.0158
#6	CSF2	0.660969	16.8	0.00799	0.029
#6	RORA	0.810905	0.0722	0.00239	9.97e-05
#6	MAF	0.815609	15	5.74e-05	0.000247
#6	GITR	0.853994	14.5	0.000533	0.00204
#6	RGS16	1.0678	3.59e-05	0.00363	1.11e-07
#6	TGFB1	1.09222	1.45	2.53e-06	2.02e-06
#6	CD127	1.10567	1.17	0.00855	0.00401
#6	RORC	1.12688	5.58	0.0131	0.0216
#6	EGR2	1.19311	0.000679	3.41e-05	2.14e-08
#6	TNF	1.31084	20.4	1.22e-06	7.13e-06
#6	CD52	1.32593	6.01e-07	5.72e-07	4.71e-13
#6	BCL6	1.414	0.2	0.0514	0.00446
#6	AHR	1.71913	0.000573	12.5	0.002
#6	SRP14	1.71976	8.54e-10	39	7.32e-09
#6	CTLA4	1.78296	0.000125	0.401	2.83e-05
#6	CCR6	1.83076	0.00407	0.00286	8.08e-06
#6	IL18RAP	2.20507	0.00577	3.63e-28	3.88e-30
#6	CCR5	2.39713	2.94e-05	0.0333	7.29e-07
#6	CCR3	2.48592	0.00085	0.00437	2.73e-06
#6	Tbx21	2.53754	0.0709	1.24e-47	1.78e-48
#6	IFNG	3.76841	0.0147	1.98e-51	6.87e-53
#6	RANTES	4.20146	0.796	5.05e-52	6.67e-52
#7	IL4	-13.655	39	0.0337	0.0337
#7	CCR6	0.351905	0.266	0.16	0.0163
#7	Tbx21	0.354263	11.6	0.0478	0.122
#7	AHR	0.422749	0.0025	0.000781	1.49e-06
#7	CSF2	0.64189	21.8	6.62e-08	4.32e-07
#7	RORA	0.800033	0.0137	3.45e-11	5.31e-13
#7	CD134	0.829152	22.6	0.000318	0.0016
#7	GITR	0.831468	26.6	1.08e-13	1e-12
#7	IL18RAP	0.952813	37.5	3.85e-13	3.79e-12
#7	MAF	1.38626	5.67	5.18e-15	1.89e-14
#7	IL17A	4.13738	34.1	5.97e-41	1.02e-39
#7	IL22	4.48086	1.87	3.45e-77	1.15e-76
#7	IL17F	12.1974	0.0232	7.16e-49	3.7e-50
#8	IL13	-10.8103	39	0.028	0.028
#8	FOXP3	-9.39399	39	0.00156	0.00156
#8	IFNG	-4.92153	14.2	0.00586	0.0195
#8	CCR3	1.73622	1.95	1.87e-32	4.21e-32
#8	NFATC2	2.80323	22.8	4.19e-28	5.16e-27
#8	CXCR5	3.01266	1.45	1.06e-26	1.68e-26
#8	IL10	3.97223	1.26	0.000536	0.00031
#9	CCR4	0.464157	0.00589	4.24e-05	2.05e-07
#9	REL	0.848374	0.0237	5.82e-08	1.27e-09
#9	EGR2	1.01702	4.81	5.24e-10	1.38e-09
#9	CD134	1.04166	15.1	3.36e-05	0.000148
#9	IL21	1.0995	3.09	9.39e-06	1.35e-05
#9	ICOS	1.10161	0.601	0.016	0.00402
#9	TNF	1.61257	0.0506	5.05e-08	2.23e-09
#9	IL2	2.49062	4.31e-05	2.54e-13	1.77e-17
#9	CSF2	2.51152	0.00461	2.6e-15	1.67e-17
#9	IL4	3.37899	3.6	7.62e-80	4.44e-79
#9	IL13	7.21407	35.4	1.51e-88	3.79e-87
#10	IL2	-8.1522	0.0262	3.57	0.0289
#10	IKZF2	5.61938	1.57	5.35e-51	1.25e-50
