# Supplementary material for: Physiological and pathogenic T cell autoreactivity converge in type 1 diabetes
Source: Nat Commun. 2024 Oct 29;15:9204. doi: 10.1038/s41467-024-53255-9 (PMC11522472; doi:10.1038/s41467-024-53255-9)
Supplement: Supplementary file 7 — Supplementary Dataset 3 [file 41467_2024_53255_MOESM7_ESM.xlsx]

## Sheet: Suppl_Data_3
Supplementary Data 3. GAD clonotypes tracked back into TN peripheral repertoires and found only in HD (HD-only) or only in T1D patients (T1D-only).
Classification	Average_freq_ in_TN_HD	Average_freq_in_TN_T1D	CDR3_length	Cell_code	UMAP_1	UMAP_2	Surface phenotype	Genex cluster	TRBV-GENE and allele	TRBJ-GENE and allele	TRBD-GENE and allele	CDR3B	TRAV-GENE and allele	TRAJ-GENE and allele	CDR3A
TN_GAD_HDonly	6.6e-08	0	14	HD_018_2_GAD_D07	3.72532	-2.88788	TN	#8	TRBV19*01 F or TRBV19*02 F or TRBV19*03 (F)	TRBJ1-4*01 F	TRBD1*01 F	CASSPGTALEKLFF	TRAV4*01 F	TRAJ39*01 F	CLVGDESNAGNMLTF
TN_GAD_HDonly	1.5e-07	0	15	HD_018_1_GAD_F07	2.99959	0.744673	CM	#6	TRBV7-2*02 F or TRBV7-2*03 F	TRBJ1-5*01 F	TRBD2*02 F	CASSAGREANQPQHF	NA	NA	NA
TN_GAD_HDonly	2.8e-07	0	13	HD_018_1_GAD_F08	2.81968	1.05475	CM/EM	#6	TRBV18*01 F	TRBJ2-1*01 F	TRBD1*01 F	CASSPADRAGRIF	NA	NA	NA
TN_GAD_HDonly	1.6e-07	0	14	HD_027_1_GAD_D02	-0.46819	1.46017	CM	#2	TRBV28*01 F	TRBJ2-1*01 F	TRBD2*02 F	CASSLFGRGNEQFF	TRAV29/DV5*01 F	TRAJ36*01 F	CAAFLTGANNLFF
TN_GAD_HDonly	1e-07	0	16	HD_027_2_GAD_B05	5.11976	-0.319434	EM	#5	TRBV27*01 F	TRBJ2-5*01 F	TRBD2*01 F	CASSLWASGKQETQYF	TRAV17*01 F	TRAJ39*01 F	CATDAGAGNMLTF
TN_GAD_HDonly	4.1e-07	0	14	HD_027_2_GAD_D09	2.66606	-2.11966	EM	#5	TRBV19*01 F	TRBJ2-1*01 F	TRBD2*01 F	CASTPGLGYNEQFF	TRAV29/DV5*01 F	TRAJ36*01 F	CAAKPFTGANNLFF
TN_GAD_HDonly	7.1e-07	0	16	HD_027_1_GAD_C03	4.3406	0.867673	EM	#7	TRBV10-3*01 F or TRBV10-3*02 F or TRBV10-3*03 [F] or TRBV10-3*04 [F]	TRBJ2-6*01 F	TRBD1*01 F	CAISAGTSSGANVLTF	NA	NA	NA	Expanded clonotype
TN_GAD_HDonly	7.1e-07	0	16	HD_027_1_GAD_C09	6.04666	0.280914	EM	#7	TRBV10-3*03 [F]	TRBJ2-6*01 F	TRBD1*01 F	CAISAGTSSGANVLTF	TRAV39*01 F	NA	NA	Expanded clonotype
TN_GAD_HDonly	1.2e-07	0	13	HD_027_1_GAD_D01	4.82755	0.877975	EM	#7	TRBV6-1*01 F	TRBJ1-4*01 F	TRBD1*01 F	CASNRDGNEKLFF	NA	NA	NA
TN_GAD_HDonly	4.2e-07	0	13	HD_027_1_GAD_G08	1.34071	-3.04889	CM	#10	TRBV28*01 F	TRBJ1-6*02 F	TRBD1*01 F	CASRTALNSPLHF	NA	NA	NA
TN_GAD_HDonly	6e-08	0	13	HD_016_2_GAD_C09	5.0327	-0.460465	NA	#5	TRBV2*01 F or TRBV2*02 (F)	TRBJ2-7*01 F	TRBD1*01 F	CASRGTFTYEQYF	TRAV8-2*01 F or TRAV8-2*02 (F) or TRAV8-4*01 F or TRAV8-4*04 (F)	TRAJ32*02 F	CVVRTDGGATNKLIF
TN_GAD_HDonly	8.23529e-08	0	15	HD_027_1_GAD_B03	n/a	n/a	EM	n/a	TRBV28*01 F	TRBJ1-5*01 F	TRBD1*01 F	CASSSSGTGYTPQHF	TRAV2*01 F, or TRAV2*02 (F)	TRAJ40*01 F	CAVETRSRTYKYIF
TN_GAD_T1Donly	0	1.3e-07	13	T1D_033_1_GAD_A09	3.27156	-0.00585502	NA	#6	TRBV5-4*01 F or TRBV5-4*03 (F)	TRBJ2-7*01 F	TRBD1*01 F	CASTRQGADEQYF	TRAV4*01 F	TRAJ30*01 F	CLVEWMNRDDKIIF
TN_GAD_T1Donly	0	1.1e-07	15	T1D_040_1_GAD_D08	-0.788603	-1.94833	NA	#3	TRBV10-3*01 F or TRBV10-3*02 F or TRBV10-3*03 [F] or TRBV10-3*04 [F]	TRBJ1-2*01 F	TRBD1*01 F	CAISEPGQGFYGYTF	NA	NA	NA
TN_GAD_T1Donly	0	6.3e-08	14	T1D_040_2_GAD_A07	3.02057	0.85959	NA	#6	TRBV21-1*01 P	TRBJ2-7*01 F	TRBD1*01 F	CASSKVPGTYEQYF	TRAV8-2*01 F or TRAV8-2*02 (F) or TRAV8-4*01 F or TRAV8-4*03 (F) or TRAV8-4*04 (F)	TRAJ45*01 F (see comment)	NA
TN_GAD_T1Donly	0	5.3e-08	15	T1D_034_3_GAD_F11	-0.859196	-1.65344	CM	#3	TRBV10-2*01 F	TRBJ1-5*01 F	TRBD1*01 F	CASSAGGIGNQPQHF	TRAV29/DV5*01 F	TRAJ45*01 F	CAASGTYSGGGADGLTF
TN_GAD_T1Donly	0	8.1e-08	15	T1D_034_3_GAD_C08	1.02894	0.602562	CM/EM	#4	TRBV3-1*01 F	TRBJ2-5*01 F	TRBD1*01 F	CASSQDIDRQETQYF	TRAV41*01 F	NA	NA
TN_GAD_T1Donly	0	1.98571e-07	12	T1D_035_1_GAD_D04	n/a	n/a	NA	n/a	TRBV2*01 F, or TRBV2*02 (F)	TRBJ2-5*01 F	TRBD1*01 F	CASRIGEETQYF	TRAV8-6*01 F, or TRAV8-6*02 F	NA	NA
