# Supplementary material for: Physiological and pathogenic T cell autoreactivity converge in type 1 diabetes
Source: Nat Commun. 2024 Oct 29;15:9204. doi: 10.1038/s41467-024-53255-9 (PMC11522472; doi:10.1038/s41467-024-53255-9)
Supplement: Supplementary file 8 — Supplementary Dataset 4 [file 41467_2024_53255_MOESM8_ESM.xlsx]

## Sheet: Suppl_Data_4
Supplementary Data 4. GAD clonotypes tracked back into CM peripheral repertoires and found only in HD (HD-only) or only in T1D patients (T1D-only)
Classification	Average_freq_ in_CM_HD	Average_freq_in_CM_T1D	CDR3_length	Cell_code	UMAP_1	UMAP_2	Surface phenotype	Genex cluster	TRBV-GENE and allele	TRBJ-GENE and allele	TRBD-GENE and allele	CDR3B	TRAV-GENE and allele	TRAJ-GENE and allele	CDR3A
CM_GAD_HDonly	9.4e-08	0	12	HD_016_2_GAD_C02	0.37147	2.07723	NA	#4	TRBV28*01 F	TRBJ1-2*01 F	TRBD1*01 F	CAANRGGYGYTF	TRAV36/DV7*02 (F) or TRAV36/DV7*03 (F) or TRAV36/DV7*04 (F)	TRAJ39*01 F	CAGH#NNNAGNMLTF
CM_GAD_HDonly	2.7e-06	0	16	HD_027_1_GAD_C03	4.3406	0.867673	EM	#7	TRBV10-3*01 F or TRBV10-3*02 F or TRBV10-3*03 [F] or TRBV10-3*04 [F]	TRBJ2-6*01 F	TRBD1*01 F	CAISAGTSSGANVLTF	NA	NA	NA	Expanded clonotype
CM_GAD_HDonly	2.7e-06	0	16	HD_027_1_GAD_C09	6.04666	0.280914	EM	#7	TRBV10-3*03 [F]	TRBJ2-6*01 F	TRBD1*01 F	CAISAGTSSGANVLTF	TRAV39*01 F	NA	NA	Expanded clonotype
CM_GAD_HDonly	9.6e-07	0	13	HD_027_1_GAD_B09	1.63898	-1.17347	CM	#5	TRBV28*01 F	TRBJ1-1*01 F	TRBD1*01 F	CASATAMNTEAFF	NA	NA	NA
CM_GAD_HDonly	8.2e-08	0	15	HD_018_1_GAD_B02	1.90316	-0.439634	CM	#5	TRBV6-6*01 F or TRBV6-6*03 (F)	TRBJ1-1*01 F	TRBD1*01 F	CASIPNSRANTEAFF	NA	NA	NA	Expanded clonotype
CM_GAD_HDonly	8.2e-08	0	15	HD_018_1_GAD_F11	0.814761	0.706991	CM	#4	TRBV6-6*01 F or TRBV6-6*03 (F)	TRBJ1-1*01 F	TRBD1*01 F	CASIPNSRANTEAFF	NA	NA	NA	Expanded clonotype
CM_GAD_HDonly	1.2e-06	0	14	HD_027_2_GAD_C08	4.54201	0.727881	EM	#7	TRBV6-2*01 F or TRBV6-3*01 F	TRBJ2-2*01 F	TRBD2*01 F	CASKGPGGHGELFF	TRAV29/DV5*01 F	TRAJ29*01 F	CAASVFSGNTPLVF
CM_GAD_HDonly	2.1e-07	0	13	HD_018_1_GAD_B11	1.32939	-0.762467	CM	#5	TRBV2*01 F or TRBV2*02 (F)	TRBJ1-1*01 F	TRBD1*01 F	CASNGQGGDEAFF	NA	NA	NA
CM_GAD_HDonly	4.8e-08	0	14	HD_027_2_GAD_D06	0.201657	1.76785	EM	#4	TRBV6-1*01 F	TRBJ2-1*01 F	TRBD2*02 F	CASQTSGRYNEQFF	NA	NA	NA
CM_GAD_HDonly	1.2e-06	0	15	HD_018_2_GAD_D11	1.31988	0.564493	CM	#3	TRBV6-5*01 F	TRBJ2-6*01 F	TRBD1*01 F	CASRDGSAGANVLTF	NA	NA	NA
CM_GAD_HDonly	7e-06	0	14	HD_018_1_GAD_B10	1.49346	-0.017573	EM	#5	TRBV4-1*01 F or TRBV4-1*02 (F)	TRBJ1-1*01 F	TRBD2*01 F	CASRGILVNTEAFF	TRAV26-1*01 F or TRAV26-1*02 (F) or TRAV26-1*03 (F)	TRAJ48*01 F	CIVRVSNFGNEKLTF	Expanded clonotype
CM_GAD_HDonly	7e-06	0	14	HD_018_1_GAD_A03	1.527	0.662471	CM	#4	TRBV4-1*01 F or TRBV4-1*02 (F)	TRBJ1-1*01 F	TRBD2*01 F	CASRGILVNTEAFF	TRAV26-1*01 F or TRAV26-1*02 (F) or TRAV26-1*03 (F)	TRAJ48*01 F	CIVRVSNFGNEKLTF	Expanded clonotype
CM_GAD_HDonly	7e-06	0	14	HD_018_1_GAD_E07	2.53017	4.06853	EM	#4	TRBV4-1*01 F or TRBV4-1*02 (F)	TRBJ1-1*01 F	TRBD2*01 F	CASRGILVNTEAFF	TRAV26-1*01 F or TRAV26-1*02 (F) or TRAV26-1*03 (F)	TRAJ48*01 F	CIVRVSNFGNEKLTF	Expanded clonotype
CM_GAD_HDonly	6.5e-07	0	13	HD_016_2_GAD_C09	5.0327	-0.460465	NA	#5	TRBV2*01 F or TRBV2*02 (F)	TRBJ2-7*01 F	TRBD1*01 F	CASRGTFTYEQYF	TRAV8-2*01 F or TRAV8-2*02 (F) or TRAV8-4*01 F or TRAV8-4*04 (F)	TRAJ32*02 F	CVVRTDGGATNKLIF
CM_GAD_HDonly	4.8e-06	0	15	HD_035_1_GAD_B03	1.82854	-0.118585	CM	#5	TRBV5-5*01 F or TRBV5-5*02 (F) or TRBV5-5*03 (F)	TRBJ1-2*01 F	TRBD2*01 F	CASRLTTGINYGYTF	TRAV23/DV6*01 F or TRAV23/DV6*02 (F) or TRAV23/DV6*03 (F) or TRAV23/DV6*04 [F]	TRAJ53*01 F	CAASGSGGGSNYKLTF	Expanded clonotype
CM_GAD_HDonly	4.8e-06	0	15	HD_035_1_GAD_E04	2.04664	-0.19898	CM	#5	TRBV5-5*01 F or TRBV5-5*02 (F) or TRBV5-5*03 (F)	TRBJ1-2*01 F	TRBD2*01 F	CASRLTTGINYGYTF	NA	NA	NA	Expanded clonotype
CM_GAD_HDonly	4.8e-06	0	15	HD_035_1_GAD_D09	2.90017	4.07257	EM	#9	TRBV5-5*01 F or TRBV5-5*02 (F) or TRBV5-5*03 (F)	TRBJ1-2*01 F	TRBD2*01 F	CASRLTTGINYGYTF	TRAV23/DV6*01 F or TRAV23/DV6*02 (F) or TRAV23/DV6*03 (F) or TRAV23/DV6*04 [F]	TRAJ53*01 F (see comment)	NA	Expanded clonotype
CM_GAD_HDonly	8.9e-07	0	15	HD_018_1_GAD_F07	2.99959	0.744673	CM	#6	TRBV7-2*02 F or TRBV7-2*03 F	TRBJ1-5*01 F	TRBD2*02 F	CASSAGREANQPQHF	NA	NA	NA
CM_GAD_HDonly	3.1e-07	0	15	HD_027_2_GAD_B03	4.18086	0.431075	EM	#6	TRBV27*01 F	TRBJ2-1*01 F	TRBD2*01 F	CASSEAGSTYNEQFF	NA	NA	NA
CM_GAD_HDonly	5.2e-07	0	15	HD_034_1_GAD_C06	2.39221	0.569799	CM	#5	TRBV6-1*01 F	TRBJ2-2*01 F	TRBD1*01 F	CASSEAQGAIGELFF	NA	NA	NA	Expanded clonotype
CM_GAD_HDonly	5.2e-07	0	15	HD_034_1_GAD_C03	3.21964	1.75543	CM	#6	TRBV6-1*01 F	TRBJ2-2*01 F	TRBD1*01 F	CASSEAQGAIGELFF	NA	NA	NA	Expanded clonotype
CM_GAD_HDonly	2.9e-07	0	15	HD_027_1_GAD_C05	6.31423	-0.0983218	EM	#7	TRBV28*01 F	TRBJ1-5*01 F	TRBD1*01 F	CASSFIGGSNQPQHF	NA	NA	NA
CM_GAD_HDonly	9.7e-07	0	15	HD_016_2_GAD_C12	2.60236	4.30552	NA	#9	TRBV28*01 F	TRBJ2-7*01 F	TRBD1*01 F	CASSIPRDSSYEQYF	TRAV29/DV5*01 F	TRAJ54*01 F	CAARVAQGAQKLVF
CM_GAD_HDonly	1.9e-07	0	16	HD_018_1_GAD_B09	2.43587	0.806386	CM	#6	TRBV6-2*01 F or TRBV6-3*01 F	TRBJ1-5*01 F	TRBD2*02 F	CASSKHQEGRTQPQHF	TRAV9-2*01 F or TRAV9-2*02 (F) or TRAV9-2*03 (F) or TRAV9-2*04 (F)	TRAJ38*01 F (see comment)	NA	Expanded clonotype
CM_GAD_HDonly	1.9e-07	0	16	HD_018_1_GAD_E04	1.98965	0.478369	CM	#4	TRBV6-2*01 F or TRBV6-3*01 F	TRBJ1-5*01 F	TRBD2*02 F	CASSKHQEGRTQPQHF	NA	NA	NA	Expanded clonotype
CM_GAD_HDonly	5.8e-05	0	16	HD_018_1_GAD_F03	2.44868	-1.78641	EM	#5	TRBV5-6*01 F	TRBJ2-1*01 F	TRBD2*01 F	CASSLEAISNYNEQFF	TRAV3*01 F	TRAJ32*02 F	CAVRDG#GATNKLIF	Expanded clonotype
CM_GAD_HDonly	5.8e-05	0	16	HD_018_2_GAD_B10	2.48219	-1.39564	EM	#5	TRBV5-6*01 F	TRBJ2-1*01 F	TRBD2*01 F	CASSLEAISNYNEQFF	TRAV3*01 F	TRAJ32*02 F	CAVRDG#GATNKLIF	Expanded clonotype
CM_GAD_HDonly	5.8e-05	0	16	HD_018_1_GAD_F06	2.78535	1.54983	EM	#6	TRBV5-6*01 F	TRBJ2-1*01 F	TRBD2*01 F	CASSLEAISNYNEQFF	TRAV3*01 F	TRAJ32*02 F	CAVRDG#GATNKLIF	Expanded clonotype
CM_GAD_HDonly	5.8e-05	0	16	HD_018_1_GAD_F10	2.40628	-1.52688	EM	#5	TRBV5-6*01 F	TRBJ2-1*01 F	TRBD2*01 F	CASSLEAISNYNEQFF	NA	NA	NA	Expanded clonotype
CM_GAD_HDonly	5.8e-05	0	16	HD_018_1_GAD_F04	-0.275387	-2.45036	CM	#3	TRBV5-6*01 F	TRBJ2-1*01 F	TRBD2*01 F	CASSLEAISNYNEQFF	NA	NA	NA	Expanded clonotype
CM_GAD_HDonly	5.8e-05	0	16	HD_018_1_GAD_D08	3.01267	1.2661	EM	#6	TRBV5-6*01 F	TRBJ2-1*01 F	TRBD2*01 F	CASSLEAISNYNEQFF	NA	NA	NA	Expanded clonotype
CM_GAD_HDonly	6.4e-06	0	15	HD_027_2_GAD_D11	2.33693	-0.48482	EM	#5	TRBV28*01 F	TRBJ2-7*01 F	TRBD2*01 F	CASSLGGVAFYEQYF	TRAV41*01 F	TRAJ53*01 F	CAVNSRRGSNYKLTF
CM_GAD_HDonly	4.7e-07	0	13	HD_018_1_GAD_F08	2.81968	1.05475	CM/EM	#6	TRBV18*01 F	TRBJ2-1*01 F	TRBD1*01 F	CASSPADRAGRIF	NA	NA	NA
CM_GAD_HDonly	5.9e-06	0	16	HD_027_2_GAD_F07	4.84428	0.907934	NA	#7	TRBV3-1*01 F	TRBJ2-1*01 F	TRBD2*02 F	CASSPRASGIFSEQFF	NA	NA	NA
CM_GAD_HDonly	1.9e-06	0	15	HD_027_1_GAD_F10	-3.20474	1.19686	EM	#1	TRBV2*01 F or TRBV2*02 (F)	TRBJ2-1*01 F	TRBD2*01 F	CASSPRVRGYNEQFF	NA	NA	NA	Expanded clonotype
CM_GAD_HDonly	1.9e-06	0	15	HD_027_2_GAD_F05	1.80355	0.584	EM	#4	TRBV2*01 F or TRBV2*02 (F)	TRBJ2-1*01 F	TRBD2*01 F	CASSPRVRGYNEQFF	NA	NA	NA	Expanded clonotype
CM_GAD_HDonly	1.3e-06	0	17	HD_018_1_GAD_C06	1.22927	0.878249	CM	#4	TRBV5-6*01 F	TRBJ2-1*01 F	TRBD2*02 F	CASSRLTSGSGYNEQFF	NA	NA	NA
CM_GAD_HDonly	9.8e-08	0	15	HD_027_1_GAD_E12	2.56989	1.39139	EM	#6	TRBV6-6*02 F	TRBJ2-1*01 F	TRBD1*01 F	CASSYRGQGSHEQFF	TRAV17*01 F	TRAJ49*01 F	CATVKSNTGNQFYF
CM_GAD_HDonly	2.4e-07	0	11	HD_027_1_GAD_F05	-3.06327	-1.01471	EM	#2	TRBV6-5*01 F	TRBJ2-5*01 F	TRBD2*02 F	CASTELETQYF	NA	NA	NA
CM_GAD_HDonly	5.3e-07	0	14	HD_027_2_GAD_B11	4.78831	1.04572	EM	#7	TRBV28*01 F	TRBJ2-1*01 F	TRBD2*02 F	CASTGDPSYNEQFF	NA	NA	NA
CM_GAD_HDonly	6.3e-08	0	14	HD_027_2_GAD_D09	2.66606	-2.11966	EM	#5	TRBV19*01 F	TRBJ2-1*01 F	TRBD2*01 F	CASTPGLGYNEQFF	TRAV29/DV5*01 F	TRAJ36*01 F	CAAKPFTGANNLFF
CM_GAD_HDonly	9.9e-06	0	12	HD_027_2_GAD_A10	4.55292	1.02851	CM/EM	#6	TRBV20-1*01 F or TRBV20-1*02 F or TRBV20-1*04 (F) or TRBV20-1*05 (F) or TRBV20-1*06 (F)	TRBJ2-1*01 F	TRBD1*01 F	CSAEDRGLKQFF	NA	NA	NA
CM_GAD_HDonly	1.2e-07	0	15	HD_034_1_GAD_E05	3.84054	4.1078	EM	#9	TRBV20-1*01 F or TRBV20-1*02 F or TRBV20-1*04 (F) or TRBV20-1*05 (F) or TRBV20-1*06 (F)	TRBJ2-1*01 F	TRBD2*01 F	CSARGGGGSYNEQFF	NA	NA	NA
CM_GAD_HDonly	4.3e-07	0	15	HD_018_2_GAD_E10	2.72822	-1.48773	EM	#5	TRBV20-1*01 F or TRBV20-1*02 F or TRBV20-1*04 (F) or TRBV20-1*05 (F) or TRBV20-1*06 (F)	TRBJ2-7*01 F	TRBD2*02 F	CSARGREGPGYEQYF	NA	NA	NA
CM_GAD_HDonly	2.1e-07	0	18	HD_034_1_GAD_D07	2.19693	-1.75516	CM	#5	TRBV20-1*01 F or TRBV20-1*02 F or TRBV20-1*04 (F) or TRBV20-1*05 (F) or TRBV20-1*06 (F)	TRBJ2-7*01 F	TRBD2*01 F	CSARRLAGGAPLHYEQYF	NA	NA	NA
CM_GAD_HDonly	5.5e-07	0	13	HD_027_1_GAD_B04	4.52902	0.633707	CM	#7	TRBV20-1*01 F or TRBV20-1*02 F or TRBV20-1*04 (F) or TRBV20-1*05 (F) or TRBV20-1*06 (F)	TRBJ2-5*01 F	TRBD1*01 F	CSAWSTGSKTQYF	TRAV23/DV6*01 F or TRAV23/DV6*02 (F) or TRAV23/DV6*03 (F) or TRAV23/DV6*04 [F]	TRAJ15*01 F	CAASKGQAGTALIF
CM_GAD_HDonly	4.9e-06	0	11	HD_034_2_GAD_A03	-0.847791	0.872858	CM	#2	TRBV20-1*01 F or TRBV20-1*02 F or TRBV20-1*04 (F) or TRBV20-1*05 (F) or TRBV20-1*06 (F)	TRBJ2-3*01 F	TRBD2*02 F	CSVQGGFSQYF	NA	NA	NA	Expanded clonotype
CM_GAD_HDonly	4.9e-06	0	11	HD_034_1_GAD_F07	1.76822	-1.47749	CM/EM	#5	TRBV20-1*01 F or TRBV20-1*02 F or TRBV20-1*04 (F) or TRBV20-1*05 (F) or TRBV20-1*06 (F)	TRBJ2-3*01 F	TRBD2*02 F	CSVQGGFSQYF	NA	NA	NA	Expanded clonotype
CM_GAD_HDonly	4.9e-06	0	11	HD_034_1_GAD_C07	1.0099	-0.746557	CM	#3	TRBV20-1*01 F or TRBV20-1*02 F or TRBV20-1*04 (F) or TRBV20-1*05 (F) or TRBV20-1*06 (F)	TRBJ2-3*01 F	TRBD2*02 F	CSVQGGFSQYF	NA	NA	NA	Expanded clonotype
CM_GAD_HDonly	4.9e-06	0	11	HD_034_1_GAD_G02	-0.0538654	-0.727262	CM	#3	TRBV20-1*01 F or TRBV20-1*02 F or TRBV20-1*04 (F) or TRBV20-1*05 (F) or TRBV20-1*06 (F)	TRBJ2-3*01 F	TRBD2*02 F	CSVQGGFSQYF	NA	NA	NA	Expanded clonotype
CM_GAD_HDonly	1.1e-05	0	13	HD_016_2_GAD_A08	3.05293	4.81004	NA	#9	TRBV29-1*01 F or TRBV29-1*03 (F)	TRBJ2-7*01 F	TRBD1*01 F	CSVRLTFSYEQYF	TRAV8-2*01 F or TRAV8-2*02 (F) or TRAV8-4*01 F or TRAV8-4*04 (F)	TRAJ32*02 F	CVVRVSGATNKLIF	Expanded clonotype
CM_GAD_HDonly	1.1e-05	0	13	HD_016_2_GAD_A04	3.29172	4.666	NA	#9	TRBV29-1*01 F or TRBV29-1*03 (F)	TRBJ2-7*01 F	TRBD1*01 F	CSVRLTFSYEQYF	TRAV8-2*01 F or TRAV8-2*02 (F) or TRAV8-4*01 F or TRAV8-4*04 (F)	TRAJ32*02 F	CVVRVSGATNKLIF	Expanded clonotype
CM_GAD_T1Donly	0	3.2e-06	17	T1D_035_1_GAD_D03	1.60063	2.16124	NA	#2	TRBV27*01 F	TRBJ2-7*01 F	TRBD2*01 F	CASKTISGPGGVYEQYF	NA	NA	NA
CM_GAD_T1Donly	0	6.8e-07	13	T1D_034_1_GAD_A11	2.58772	-0.733433	NA	#5	TRBV2*01 F or TRBV2*02 (F)	TRBJ1-5*01 F	TRBD1*01 F	CASLFQGNQPQHF	TRAV29/DV5*01 F	TRAJ27*01 F	CAASQLLNTNAGKSTF
CM_GAD_T1Donly	0	6e-07	15	T1D_034_3_GAD_D07	2.87619	1.2265	EM	#6	TRBV2*01 F or TRBV2*02 (F)	TRBJ2-2*01 F	TRBD2*01 F	CASSAAGLHTGELFF	TRAV24*01 F	TRAJ34*01 F	CASKSYNTDKLIF
CM_GAD_T1Donly	0	7.2e-08	15	T1D_034_3_GAD_F11	-0.859196	-1.65344	CM	#3	TRBV10-2*01 F	TRBJ1-5*01 F	TRBD1*01 F	CASSAGGIGNQPQHF	TRAV29/DV5*01 F	TRAJ45*01 F	CAASGTYSGGGADGLTF
CM_GAD_T1Donly	0	5.3e-07	12	T1D_034_1_GAD_F06	-0.106475	0.0855379	CM	#3	TRBV10-1*01 F	TRBJ1-1*01 F	NA	CASSDPHTEAFF	NA	NA	NA
CM_GAD_T1Donly	0	1.2e-05	16	T1D_024_2_GAD_E02	3.69692	4.26204	CM	#9	TRBV7-9*01 F or TRBV7-9*02 (F) or TRBV7-9*03 F	TRBJ1-1*01 F	TRBD1*01 F	CASSFGAGPRNTEAFF	NA	NA	NA
CM_GAD_T1Donly	0	8.8e-08	15	T1D_035_1_GAD_D02	-1.54595	-1.62855	NA	#2	TRBV28*01 F	TRBJ2-2*01 F	TRBD1*01 F	CASSFPGGGTGELFF	NA	NA	NA
CM_GAD_T1Donly	0	3.5e-07	18	T1D_038_1_GAD_E02	2.7285	1.50692	CM	#6	TRBV7-8*01 F	TRBJ2-6*01 F	TRBD1*01 F	CASSLVGIDLSGANVLTF	TRAV9-2*01 F or TRAV9-2*02 (F) or TRAV9-2*03 (F) or TRAV9-2*04 (F)	TRAJ13*01 F or TRAJ13*02 F (see comment)	NA
CM_GAD_T1Donly	0	2.1e-06	14	T1D_040_2_GAD_E01	3.79356	0.038951	NA	#5	TRBV5-5*01 F or TRBV5-5*02 (F) or TRBV5-5*03 (F)	TRBJ2-1*01 F	TRBD2*01 F	CASSLVVAGDPQFF	NA	NA	NA
CM_GAD_T1Donly	0	5e-07	19	T1D_024_2_GAD_B06	5.20522	0.598191	CM	#7	TRBV19*01 F or TRBV19*02 F or TRBV19*03 (F)	TRBJ2-6*01 F	TRBD1*01 F	CASSMSQGWGRSGANVLTF	TRAV26-1*01 F or TRAV26-1*02 (F) or TRAV26-1*03 (F)	TRAJ36*01 F	CIAYSNNLFF
CM_GAD_T1Donly	0	1.6e-07	20	T1D_034_4_GAD_A05	-1.30862	-1.21298	NA	#2	TRBV14*01 F	TRBJ1-1*01 F	TRBD1*01 F	CASSQARSQAGWDRNTEAFF	TRAV26-1*01 F or TRAV26-1*02 (F) or TRAV26-1*03 (F)	TRAJ37*02 F	CIVRPYYGSSNTGKLIF
CM_GAD_T1Donly	0	3.7e-06	15	T1D_034_3_GAD_C08	1.02894	0.602562	CM/EM	#4	TRBV3-1*01 F	TRBJ2-5*01 F	TRBD1*01 F	CASSQDIDRQETQYF	TRAV41*01 F	NA	NA
CM_GAD_T1Donly	0	4.7e-07	13	T1D_035_1_GAD_E03	1.54233	-3.91219	NA	#10	TRBV3-1*01 F	TRBJ2-7*01 F	TRBD1*01 F	CASSQEDRYEQYF	TRAV2*01 F or TRAV2*02 (F)	TRAJ37*01 F (see comment)	NA
CM_GAD_T1Donly	0	4.9e-07	15	T1D_034_3_GAD_B08	2.59523	-0.621595	CM	#5	TRBV14*01 F	TRBJ1-2*01 F	TRBD2*01 F	CASSQEYGGIGGYTF	NA	NA	NA
CM_GAD_T1Donly	0	2e-06	15	T1D_035_1_GAD_G06	4.31118	-1.38524	NA	#6	TRBV6-5*01 F	TRBJ2-1*01 F	TRBD1*01 F	CASSQNLGSYNEQFF	TRAV8-6*02 F	TRAJ17*01 F	CAPPGAAGNKLTF
CM_GAD_T1Donly	0	1.1e-07	15	T1D_024_2_GAD_B03	1.02135	-0.303801	N/CM	#3	TRBV7-6*01 F or TRBV7-6*02 (F)	TRBJ2-1*01 F	TRBD2*02 F	CASSSSRESYNEQFF	NA	NA	NA
CM_GAD_T1Donly	0	2.4e-07	14	T1D_034_2_GAD_F09	2.5426	-1.24931	CM	#5	TRBV27*01 F	TRBJ2-7*01 F	TRBD2*01 F	CASSSTSGFHEQYF	TRAV17*01 F	TRAJ20*01 F	CAPCNDYKLSF
CM_GAD_T1Donly	0	3.5e-06	12	T1D_033_2_GAD_B05	-4.44896	0.821179	NA	#1	TRBV25-1*01 F	TRBJ1-1*01 F	TRBD2*02 F	CASSTGRAEAFF	NA	NA	NA
CM_GAD_T1Donly	0	1.1e-07	19	T1D_034_3_GAD_A08	0.95121	-0.853482	CM	#3	TRBV6-5*01 F	TRBJ2-6*01 F	TRBD1*01 F	CASSYQGTGVTSGANVLTF	TRAV36/DV7*02 (F) or TRAV36/DV7*03 (F) or TRAV36/DV7*04 (F)	TRAJ45*01 F	CAVESGGGADGLTF	Expanded clonotype
CM_GAD_T1Donly	0	1.1e-07	19	T1D_034_2_GAD_F05	-3.281	0.916655	CM	#1	TRBV6-5*01 F	TRBJ2-6*01 F	TRBD1*01 F	CASSYQGTGVTSGANVLTF	TRAV36/DV7*02 (F) or TRAV36/DV7*03 (F) or TRAV36/DV7*04 (F)	TRAJ45*01 F	CAVESGGGADGLTF	Expanded clonotype
CM_GAD_T1Donly	0	7.1e-07	17	T1D_034_3_GAD_G11	2.68738	4.22441	CM	#9	TRBV6-5*01 F	TRBJ2-6*01 F	TRBD1*01 F	CASSYQWVGSGANVLTF	TRAV20*01 F or TRAV20*02 (F) or TRAV20*03 (F) or TRAV20*04 (F)	TRAJ12*01 F	CAARMDSSYKLIF	Expanded clonotype
CM_GAD_T1Donly	0	7.1e-07	17	T1D_034_3_GAD_A09	-0.630625	-0.552696	CM	#3	TRBV6-5*01 F	TRBJ2-6*01 F	TRBD1*01 F	CASSYQWVGSGANVLTF	TRAV20*01 F or TRAV20*02 (F) or TRAV20*03 (F) or TRAV20*04 (F)	TRAJ12*01 F (see comment)	NA	Expanded clonotype
CM_GAD_T1Donly	0	6.7e-08	15	T1D_038_2_GAD_D07	2.8538	1.3282	CM	#6	TRBV6-2*01 F or TRBV6-3*01 F	TRBJ1-1*01 F	TRBD2*01 F	CASSYSRRGDTEAFF	TRAV9-2*01 F or TRAV9-2*02 (F)	TRAJ23*01 F or TRAJ23*02 F	CAPSYNRGGKLIF
CM_GAD_T1Donly	0	1.3e-07	14	T1D_024_2_GAD_C08	6.26384	0.0997383	EM	#7	TRBV6-5*01 F	TRBJ2-3*01 F	TRBD1*01 F	CASSYTWGTDTQYF	TRAV29/DV5*01 F	TRAJ18*01 F	CAASAD#GSTLGRLYF
CM_GAD_T1Donly	0	2.8e-08	11	T1D_033_2_GAD_A11	2.16395	2.0093	NA	#6	TRBV2*01 F or TRBV2*02 (F)	TRBJ1-1*01 F	TRBD1*01 F	CASTGRSEAFF	NA	NA	NA
CM_GAD_T1Donly	0	3e-07	13	T1D_034_1_GAD_E08	5.87283	0.574951	CM	#7	TRBV28*01 F	TRBJ1-2*01 F	TRBD1*01 F	CASTRDTPRGYTF	TRAV8-2*01 F or TRAV8-2*02 (F) or TRAV8-4*01 F or TRAV8-4*03 (F) or TRAV8-4*04 (F)	TRAJ15*01 F	CAPPANQAGTALIF
CM_GAD_T1Donly	0	5.4e-07	11	T1D_040_1_GAD_C06	1.26251	-2.13709	NA	#5	TRBV6-2*01 F or TRBV6-3*01 F	TRBJ1-1*01 F	TRBD1*01 F	CAVSNWAEAFF	TRAV8-6*02 F	TRAJ49*01 F	CAVSDREEHR##QFYF
CM_GAD_T1Donly	0	8.7e-08	13	T1D_036_1_GAD_B03	1.81632	-1.67611	NA	#5	TRBV20-1*01 F or TRBV20-1*02 F or TRBV20-1*04 (F) or TRBV20-1*05 (F) or TRBV20-1*06 (F)	TRBJ1-4*01 F	TRBD1*01 F	CREMGAVNEKLFF	NA	NA	NA
CM_GAD_T1Donly	0	4.4e-07	13	T1D_034_1_GAD_E05	3.37587	4.7331	TN	#9	TRBV20-1*01 F or TRBV20-1*02 F or TRBV20-1*04 (F) or TRBV20-1*05 (F) or TRBV20-1*06 (F)	TRBJ2-4*01 F	TRBD1*01 F	CSAGPGAKNIQYF	TRAV1-1*01 F	TRAJ42*01 F	CAFGSQGNLIF
CM_GAD_T1Donly	0	2.5e-07	13	T1D_038_1_GAD_F11	1.56801	1.96261	TN	#4	TRBV20-1*01 F or TRBV20-1*02 F or TRBV20-1*03 (F) or TRBV20-1*04 (F) or TRBV20-1*05 (F)	TRBJ1-6*01 F or TRBJ1-6*02 F	TRBD1*01 F	CSARDRNNSPLHF	TRAV29/DV5*01 F	TRAJ22*01 F	CAASPYSGSARQLTF
CM_GAD_T1Donly	0	3.5e-07	16	T1D_034_3_GAD_E09	-0.211077	-1.95515	CM	#3	TRBV20-1*01 F or TRBV20-1*02 F or TRBV20-1*04 (F) or TRBV20-1*05 (F) or TRBV20-1*06 (F)	TRBJ2-1*01 F	TRBD1*01 F	CSATGGRGSSYNEQFF	TRAV8-1*01 F	TRAJ37*02 F	CAGKALFPSNTGKLIF
CM_GAD_T1Donly	0	7.4e-06	14	T1D_024_1_GAD_B06	-0.31727	-1.64142	CM	#3	TRBV29-1*01 F or TRBV29-1*03 (F)	TRBJ2-1*01 F	TRBD2*01 F	CSGSLSSTYNEQFF	TRAV36/DV7*02 (F) or TRAV36/DV7*03 (F) or TRAV36/DV7*04 (F)	TRAJ29*01 F	CAVKSLGNTPLVF
CM_GAD_T1Donly	0	5.2e-06	12	T1D_034_1_GAD_E11	-1.67022	0.413586	EM	#2	TRBV29-1*01 F or TRBV29-1*03 (F)	TRBJ2-3*01 F	TRBD2*01 F	CSHLASTDTQYF	TRAV8-6*02 F	TRAJ45*01 F	CAVSEWGADGLTF
CM_GAD_T1Donly	0	2.7e-07	14	T1D_034_2_GAD_F08	0.767277	0.882656	CM	#4	TRBV29-1*01 F or TRBV29-1*03 (F)	TRBJ2-3*01 F	TRBD2*01 F	CSVLGLAGTDTQYF	NA	NA	NA
CM_GAD_T1Donly	0	7.1e-07	12	T1D_035_1_GAD_C11	6.26303	0.231137	NA	#7	TRBV29-1*01 F or TRBV29-1*03 (F)	TRBJ1-1*01 F	TRBD2*02 F	CSVNNGDTEAFF	NA	NA	NA
