# Supplementary material for: Physiological and pathogenic T cell autoreactivity converge in type 1 diabetes
Source: Nat Commun. 2024 Oct 29;15:9204. doi: 10.1038/s41467-024-53255-9 (PMC11522472; doi:10.1038/s41467-024-53255-9)
Supplement: Supplementary file 9 — Supplementary Dataset 5 [file 41467_2024_53255_MOESM9_ESM.xlsx]

## Sheet: Suppl_Data_5
Supplementary Data 5: oligonucleotide sequences employed in the single-cell PCR studies
Oligoname	Sequence	PCR reaction
V-region 5' TCR A- 1-HT	GAAACAAGAATAGAAGGAGATATTGTANTGGTACMRRYARRA	First round PCR
V-region 5’ TCR A- 1n-HT	GAAACAAGAATAGAAGGAGATATTGTAGTTTTATGGGCTGTCCTGGT	First round PCR
V-region 5’ TCR A- 2n-HT	GAAACAAGAATAGAAGGAGATATTGTATTC TGGC ACCTTCACTTCC	First round PCR
V-region 5' TCR A- 3-HT	GAAACAAGAATAGAAGGAGATATTGTATGGTTTCATCAAAACCCTT	First round PCR
V-region 5’ TCR A- 3n-HT	GAAACAAGAATAGAAGGAGATATTGTACTTTTTTGGT ATGT TCA A TACCCCAAC	First round PCR
V-region 5’ TCR A- 4/23-HT	GAAACAAGAATAGAAGGAGATATTGTATGGTACCAA CAR TT Y CCY RG	First round PCR
V-region 5’ TCR A- 5/13/34/20/10-HT	GAAACAAGAATAGAAGGAGATATTGTAACACTGGT ATARGCAARADHHTGG	First round PCR
V-region 5’ TCR A- 6/17-HT	GAAACAAGAATAGAAGGAGATATTGTAACTTACAG TGG T AYMGAC AA	First round PCR
V-region 5’ TCR A- 7/14/19-HT	GAAACAAGAATAGAAGGAGATATTGTARYWSTGGT ACA R G CA R MMYA	First round PCR
V-region 5’ TCR A- 8/16-HT	GAAACAAGAATAGAAGGAGATATTGTATTCTGGT ATGTCC AGT AC Y C	First round PCR
V-region 5’ TCR A- 24-HT	GAAACAAGAATAGAAGGAGATATTGTATTACACTGGTACAGATGGGAAAC	First round PCR
V-region 5’ TCR A- 25-HT	GAAACAAGAATAGAAGGAGATATTGTACCTGGTGG ACATCCCG	First round PCR
V-region 5’ TCR A- 26-HT	GAAACAAGAATAGAAGGAGATATTGTAAGTATGTGTATTGGT ATCG ACAG ATT	First round PCR
V-region 5’ TCR A- 29-HT	GAAACAAGAATAGAAGGAGATATTGTATCCTATGGT ACAAAAAA TACCC TGC	First round PCR
V-region 5’ TCR A- 36/39/27/35-HT	GAAACAAGAATAGAAGGAGATATTGTAAGCCTACWWTGGTAC ARGCAGGA	First round PCR
V-region 5’ TCR A- 40/9/18-HT	GAAACAAGAATAGAAGGAGATATTGTACTTTTCTGGT ATG T SS AA TA YC	First round PCR
V-region 5' TCR A- 41-HT	GAAACAAGAATAGAAGGAGATATTGTACCTTACACTGGCTGCAACA	First round PCR
C-region 3' TCR A-4	AGACCTCATGTCTAGCACAG	First round PCR
VAR-B1	gaaacaagaatagaaggagatattgtatgtwytggtahmrwcag	First round PCR
VAR-B2	gaaacaagaatagaaggagatattgtagtwytggtatcracaag	First round PCR
VAR-B3	gaaacaagaatagaaggagatattgtastyywctggtacmdrsag	First round PCR
VAR-B4	gaaacaagaatagaaggagatattgtaattggtatcgacgtgttatg	First round PCR
VAR-B5	gaaacaagaatagaaggagatattgtatttwttggtaycracag	First round PCR
VAR-B6	gaaacaagaatagaaggagatattgtagtttactggtatcrkmag	First round PCR
VAR-B7	gaaacaagaatagaaggagatattgtattggtatcagcagaatcag	First round PCR
VAR-B8	gaaacaagaatagaaggagatattgtatgtcctggtatcgacaag	First round PCR
VAR-B9	gaaacaagaatagaaggagatattgtatrtmctggtaymracarg	First round PCR
VAR-B10	gaaacaagaatagaaggagatattgtagtattggtacaagcararwgc	First round PCR
VAR-B11	gaaacaagaatagaaggagatattgtatgttctggtacygtcagc	First round PCR
VAR-B12	gaaacaagaatagaaggagatattgtactattggtacagacaaatc	First round PCR
C-region 3' TCR B-4 TM57	GTCGGGGTAGAAGCCTGT	First round PCR
INFg-1_3’	TGGATGCTCTGGTCATCTTT	First round PCR
INFg-1_5’	CTGTTACTGCCAGGACCCAT	First round PCR
IL4_1_3’	CTCTGGTTGGCTTCCTTCAC	First round PCR
IL4_1-5’	TGCCTCCAAGAACACAACTG	First round PCR
IL10n2_1-3’	GCCTTGCTCTTGTTTTCACAG	First round PCR
IL10n2_1-5’	TGCTGGAGGACTTTAAGGGTTA	First round PCR
IL-13-1_3’	TTTACAAACTGGGCCACCTC	First round PCR
IL-13-1_5’	GGTCAACATCACCCAGAACC	First round PCR
Il17F_1-3’	ATGCAGCCCAAGTTCCTACA	First round PCR
Il17F_1-5’	TCCAAAAGCCTGAGAGTTGC	First round PCR
FOXp3n1-3’	GCGTGTGAACCAGTGGTAGAT	First round PCR
FOXp3n-1-5’	GTAGCCATGGAAACAGCACAT	First round PCR
SRP14_3’	GCTGCTGCTTTGGTCTTCTT	First round PCR
SRP14_5’	TATGACGGTCGAACCAAACC	First round PCR
c-Maf_1-3’	GCTTCCAAAATGTGGCGTAT	First round PCR
c-Maf_2-5’	GGACGCGTACAAGGAGAAAT	First round PCR
Egr2_1-3'	GTTGAAGCTGGGGAAGTGAC	First round PCR
Egr2_2-5'	TGGAGAGAAGAGGTCGTTGG	First round PCR
RORC_3-3'	TCCCTCTGCTTCTTGGACAT	First round PCR
RORC_4-5'	TCCCGAGATGCTGTCAAGTT	First round PCR
T-bet_1-3’	ATCTCCCCCAAGGAATTGAC	First round PCR
T-bet_2-5'	CCGTGACTGCCTACCAGAAT	First round PCR
TGFb_1-3’	CACAACTCCGGTGACATCAAA	First round PCR
TGFb_5'-Taq-1	TACCTGAACCCGTGTTGCT	First round PCR
CD40_1-3'	GCTTGTCCAAGGGTGACATT	First round PCR
CD40_2-5'	GTGAGAGCTGTGTCCTGCAC	First round PCR
CD127_1-3'	CTGCAGGAGTGTCAGCTTTG	First round PCR
CD127_1-5'	CTG AGG CTC CTT TTG ACC TG	First round PCR
CD134_1-3' (OX-40)	GGTCCCTGTCCTCACAGATT	First round PCR
CD134_2-5' (OX-40)	AAGCCTGGAGTTGACTGTGC	First round PCR
CTLA-4_1-3'	GTTGCCTATGCCCAGGTAGT	First round PCR
CTLA-4_1-5'	TGACAGCCAGGTGACTGAAG	First round PCR
GITR_3-3'	TGCAGTCTGTCCAAGGTTTG	First round PCR
GITR_3-5'	GAGTGGGACTGCATGTGTGT	First round PCR
HELIOS_1-3'	ATGGCCCCTGATCTCATCT	First round PCR
HELIOS_2-5'	CGAAAGGGAGCACTCCAATA	First round PCR
ICOS_1-3'	TCGTGCACACTGGATGAATA	First round PCR
ICOS_1-5'	GGACCATTCTCATGCCAACT	First round PCR
CCR3_4-3'	AGCCACATTGTAGGGTGTCC	First round PCR
CCR3_4-5'	TGTCTCGTTCTCCCTCTGCT	First round PCR
CCR6_1-3'	CACCAGAATATTCCCCAGGA	First round PCR
CCR6_2-5'	TCAGCGATGTTTTCGACTCC	First round PCR
CCR7_1-3'	ATAGGGAGGAACCAGGCTTT	First round PCR
CCR7_1-5'	CAATGAAAAGCGTGCTGGT	First round PCR
IL-18_RAP_1-3'	GGTGAGAGTCGATTTCTGTGG	First round PCR
IL-18_RAP_2-5'	TTGCAGGAGAGCGAATTAAA	First round PCR
TNF_1-3'	TGAGGTACAGGCCCTCTGAT	First round PCR
TNF_1-5'	CCCCAGGGACCTCTCTCTAA	First round PCR
IL21_1-3'	AAGCAGGAAAAAGCTGACCA	First round PCR
IL21_2-5'	TCGCCACATGATTAGAATGC	First round PCR
CCR5_1-5'	GGCCATCTCTGACCTGTTTTT	First round PCR
CCR5_1-3'	AAACACAGCATGGACGACAG	First round PCR
RORA_4-3'	GGTCTGCCACGTTATCTGCT	First round PCR
RORA_4-5'	CACCAGCATCAGGCTTCTTT	First round PCR
GATA3_1-5'	CCGCCCTACTACGGAAACTC	First round PCR
GATA3_1-3'	TTGGAGAAGGGGCTGAGAT	First round PCR
PDCD1_1-3' (PD1)	GCACTTCTGCCCTTCTCTCT	First round PCR
PDCD1_1-5' (PD1)	GCTTCCGTGTCACACAACTG	First round PCR
IL17A_3-3'	CCGGTTATGGATGTTCAGGT	First round PCR
IL17A_3-5'	TGGGAAGACCTCATTGGTGT	First round PCR
CXCR5_2-5'	AAATGGACCTCGAGAACCTG	First round PCR
CXCR5_1-3'	CTTGAAGGAGGCCATGAGG	First round PCR
IL9_1-3'	TGTTTGCATGGTGGTATTGG	First round PCR
IL9_2-5'	CTCATCAACAAGATGCAGGAAG	First round PCR
IL22_1-3'	GTTCAGCACCTGCTTCATCA	First round PCR
IL22_2-5'	TCCAGCAGCCCTATATCACC	First round PCR
AHR_1-3'	GACGCTGAGCCTAAGAACTGA	First round PCR
AHR_2-5'	TAAAGCCAATCCCAGCTGAA	First round PCR
CCR4_1-3'	AGCCCACCAAGTACATCCAG	First round PCR
CCR4_2-5'	CAAATACAAGCGGCTCAGGT	First round PCR
GMCSF_1-3'	AGGGCAGTGCTGCTTGTAGT	First round PCR
GMCSF_1-5'	CACTGCTGCTGAGATGAATGA	First round PCR
CCR10_6-3'	GCGTAGCAGGCTACCATGAC	First round PCR
CCR10_6-5'	GCTGCTCTTCAGCCAGGAT	First round PCR
Bcl6_1-3'	AAGTCCAGGAGGATGCAGAA	First round PCR
Bcl6_2-5'	AGCCGTGAGCAGTTTAGAGC	First round PCR
CD4_1-3'	CATTCAGCTTGGATGGACCT	First round PCR
CD4_1-5'	ACCGGGGAGTCCCTTTTAG	First round PCR
IL2_3-3'	gcacttcctccagaggtttg	First round PCR
IL2_3-5'	tggagcatttactgctggatt	First round PCR
CD8_3-5'	GCTGGACTTCGCCTGTGATAT	First round PCR
CD8_4-3'	TTGTCTCCCGATTTGACCAC	First round PCR
CD52_1-3'	CTGAAGCAGAAGAGGTGGATT	First round PCR
CD52_1-5'	GCGCTTCCTCTTCCTCCTAC	First round PCR
RANTES_1-5'	CGCTGTCATCCTCATTGCTA	First round PCR
RANTES_1-3'	ACACACTTGGCGGTTCTTTC	First round PCR
REL_1-5'	ACAAATGTGAAGGGCGATCA	First round PCR
REL_1-3'	CCGTCTCTGCAGTCTTTTCC	First round PCR
RGS16_2-5'	CACGCTTTCCTGAAGACAGA	First round PCR
RGS16_1-3'	GACCTCTTTAGGGGCCTCAC	First round PCR
EOMES_1-3'	GGGACAATCTGATGGGATGA	First round PCR
EOMES_1-5'	CACAAATACCAACCCCGACT	First round PCR
CD3e_1-3'	CCTCATCACCGCCTATGTTT	First round PCR
CD3e_1-5'	GCACTCACTGGAGAGTTCTGG	First round PCR
NFATC2_2-5'	AAGAAGAGCCGAATGCACATA	First round PCR
NFATC2_1-3'	AGAAACTTCTGCGGCCCTAC	First round PCR
INFg-2_5’	GGTCATTCAGATGTAGCGGA	Second round PCR/Fluidigm
IL4_2-5’	GGCAGTTCTACAGCCACCAT	Second round PCR/Fluidigm
IL10n2_2-5’	TTTAAGGGTTACCTGGGTTGC	Second round PCR/Fluidigm
IL-13_2_5’	GTACTGTGCAGCCCTGGAAT	Second round PCR/Fluidigm
Il17F_2-5’	GCCTGTGCCAGGAGGTAGTA	Second round PCR/Fluidigm
FOXp3n2-5’	ACATTCCCAGAGTTCCTCCAC	Second round PCR/Fluidigm
SRP14_5’-2	TACTGTGGAGGGCTTTGAGC	Second round PCR/Fluidigm
TGFb_5'-Taq-2	TACCTGAACCCGTGTTGCTT	Second round PCR/Fluidigm
CTLA-4_2-5'	TGGGGAATGAGTTGACCTTC	Second round PCR/Fluidigm
ICOS_2-5'	GGTTACCCATAGGATGTGCAG	Second round PCR/Fluidigm
CCR7_2-5'	GTGGTGGCTCTCCTTGTCAT	Second round PCR/Fluidigm
TNF_2-5'	CCCGAGTGACAAGCCTGTAG	Second round PCR/Fluidigm
CCR5_2-5'	GTCCCCTTCTGGGCTCACTA	Second round PCR/Fluidigm
RANTES_2-5'	ATCTGCCTCCCCATATTCCT	Second round PCR/Fluidigm
REL_2-5'	GGAGCACAGCACAGACAACA	Second round PCR/Fluidigm
C-region 3' TCR A-1	TCGGTGAATAGGCAGACAGA	Second round PCR/Fluidigm
C-region 3’ TCR B-1	CTTTTGGGTGTGGGAGATC	Second round PCR/Fluidigm
HTSP_oligo	GAAACAAGAATAGAAGGAGATATTGTA	Second round PCR/Fluidigm
