# Supplementary material for: Physiological and pathogenic T cell autoreactivity converge in type 1 diabetes
Source: Nat Commun. 2024 Oct 29;15:9204. doi: 10.1038/s41467-024-53255-9 (PMC11522472; doi:10.1038/s41467-024-53255-9)
Supplement: Supplementary file 10 — Source Data [file 41467_2024_53255_MOESM10_ESM.xlsx]

## Sheet: Fig1A_ELISPOT
SI IL10	SI IFNg
0.9	0.3
3	5
3.3	6
5.7	3
3	12
4	3
1	2.7
0.6	4
3	9
0.9	0
0.8	3
1.8	1
8.5	2.7
2.7	5.5
1	0.2
3.8	14.3
0.8	1.6
1.1	1.1
1.8	6.9
1.9	3
0	0.6
5	1.1
1.1	4.9
1.8	1
4.7	0.7
1.5	0
1.2	13.7
1	5
2	2
2.1	1.7
3.5	18
0.5	1.1
2	3.4
1.5	1
1.1	2
2.9	6

## Sheet: Fig1B_ELISPOT
SI IL10	SI IFNg
1	5
1	0
2	1.5
8	2.7
1	0
1	1
4	2
3	2.5
4.1	11
0.6	8
3	4.2
12	14
7	4.5
5	1.4
9	1.7
2.6	1.4
1.3	2.5
5	1
0.5	0.3
2.8	3
0.9	1.4
1.1	2.5
3.4	9.5
1.5	0
1.1	5
4	1
1.5	1
1.1	3.4
2.6	2.5
1.4	1.5
1.5	1.6
0.7	10
13	2.3
8	19
3.7	16
0	3
2.1	0.9
1.3	3.2
16	7.9
6	2.3

## Sheet: Fig1C_ELISPOT
	IFNg only	IL10 only	Both	None
HD	27.78	8.33	22.22	41.67
T1D	20	20	20	40

## Sheet: Figure 1D_freq of CD154 CD69
HD_No_antigen	T1D_No_antigen	HD_GAD	T1D_GAD	HD_SEB	T1D_SEB
0	0.00206	0.013	0.00985	0.69	1.12
0	0.00178	0.00705	0.00739	0.51	1.5
0.00145	0	0.00323	0.0024	0.47	0.55
0.00199	0	0.015	0.00749	0.82	0.72
0	0.000681	0.00198	0.00901	0.26	0.78
0.00177	0.00184	0.00705	0.012	0.51	0.73
0	0.00114	0.01	0.00292	0.21	0.45
0.00059	0.00171	0.018	0.016	0.17	1.63
	0.000602	0.00632	0.016		1.09
	0.00572	0.00429	0.016		0.68
			0.00826

## Sheet: Figure 1E_phenotype_CD154CD69
TN_HD	CM_HD	EM_HD	NTEM_HD	Tscm_HD	TN_T1D	CM_T1D	EM_T1D	NTEM_T1D	Tscm_T1D
5.1	66	14.2	0	0	18.3	63.9	10	0	0
28.8	54	11.5	0	0	48.3	38.3	5.56	0	0
37.3	36.1	12	0	1.2	48.4	43.5	0	0	1.6
12.3	34.8	38.1	0	0.6	31.7	51.8	12.3	0.35	0
47.8	28.3	10.9	0	6.5	48.3	30.1	9.57	2.39	1
28.8	54	11.5	0	0	35	44.9	9.06	0.39	2
43.2	48.1	1.23	0	0	26.4	54.9	3.3	0	0
17.5	47.5	25.2	0	0	10.1	67.7	17.4	0	0
37.6	37.6	12.4	0	0	35.2	47	11.2	0	0.3
52.4	31.5	9.09	0	1.4	20.1	70.1	6.25	0	0
					32.4	52.5	9.31	0	0

## Sheet: Fig2A_UMAP
Cell_code	UMAP_1	UMAP_2	Genex_cluster
HD_027_2_GAD_F04	-3.0875	1.09269	#1
HD_018_1_GAD_C10	-2.68993	1.40883	#1
T1D_034_2_GAD_F05	-3.281	0.916655	#1
HD_027_2_GAD_B07	-4.77263	1.55869	#1
T1D_038_2_GAD_F11	-4.38901	2.10817	#1
HD_018_1_GAD_F02	-0.691344	1.84172	#1
T1D_034_3_GAD_F02	-1.89176	2.53654	#1
HD_034_1_GAD_A02	-3.18119	1.59259	#1
T1D_036_1_GAD_D02	-3.71604	1.22242	#1
HD_016_2_GAD_C01	-4.90016	-0.419642	#1
HD_016_2_GAD_E04	-3.66813	0.712024	#1
HD_027_2_GAD_B09	-2.89787	1.44573	#1
T1D_035_2_GAD_C10	-3.92161	2.21011	#1
T1D_035_1_GAD_B04	-2.92261	0.186055	#1
HD_027_1_GAD_F10	-3.20474	1.19686	#1
T1D_038_1_GAD_B07	1.79149	-2.22171	#1
T1D_040_1_GAD_D12	-3.76359	3.83949	#1
T1D_038_2_GAD_F07	-3.26045	0.882935	#1
T1D_033_2_GAD_B05	-4.44896	0.821179	#1
HD_018_1_GAD_B05	-1.39116	1.8431	#1
T1D_035_2_GAD_A07	-3.58476	2.21271	#1
HD_016_2_GAD_E03	-2.94334	2.52732	#1
T1D_033_2_GAD_A06	-2.99089	1.37778	#1
T1D_033_1_GAD_D02	-4.4097	1.0165	#1
T1D_038_2_GAD_C03	-3.74897	1.95274	#1
HD_034_1_GAD_D04	-5.05412	2.43113	#1
HD_034_1_GAD_D09	-4.70523	-1.41695	#1
HD_034_1_GAD_E12	-3.08852	1.77373	#1
HD_034_1_GAD_F01	-4.98961	-0.522889	#1
HD_034_1_GAD_G03	-5.11835	-1.41791	#1
HD_034_1_GAD_G05	-3.8474	3.76331	#1
HD_034_1_GAD_G11	-5.26422	-0.376619	#1
HD_034_1_GAD_G12	-5.60064	0.0659112	#1
HD_034_2_GAD_A05	-2.55668	1.04991	#1
HD_034_2_GAD_A07	-5.30187	0.805268	#1
HD_034_2_GAD_A10	-5.58126	1.05906	#1
HD_034_2_GAD_B09	-5.77003	0.417354	#1
HD_034_2_GAD_B12	-2.91608	0.784246	#1
HD_018_1_GAD_A12	-2.5131	1.75578	#1
HD_018_1_GAD_B06	-1.77819	1.80163	#1
HD_018_2_GAD_A02	-2.97671	0.809397	#1
HD_018_2_GAD_C11	-3.03337	0.727673	#1
HD_018_2_GAD_D01	-3.41964	1.20409	#1
HD_027_1_GAD_B01	-3.4803	0.57452	#1
HD_027_1_GAD_C02	-4.79407	-1.46825	#1
HD_027_1_GAD_D07	-4.88888	1.57964	#1
HD_027_1_GAD_E01	4.00395	-4.0333	#1
HD_027_1_GAD_E09	-5.06127	0.338569	#1
HD_027_1_GAD_G11	-3.1511	1.13131	#1
HD_027_2_GAD_A06	-4.71068	-1.92674	#1
HD_027_2_GAD_B02	-2.97732	2.04367	#1
HD_027_2_GAD_B10	-5.63694	1.16222	#1
HD_027_2_GAD_B12	-4.3886	1.94865	#1
HD_027_2_GAD_C03	-3.40325	1.01419	#1
HD_027_2_GAD_C04	-2.55989	2.03242	#1
HD_027_2_GAD_C06	-4.99676	-0.310877	#1
HD_027_2_GAD_D01	-3.404	1.07571	#1
HD_027_2_GAD_E10	-5.83742	1.03368	#1
HD_027_2_GAD_E12	-3.98022	0.449135	#1
HD_027_2_GAD_F06	-3.27171	1.71013	#1
HD_027_2_GAD_G02	-4.35509	2.33369	#1
T1D_033_1_GAD_B09	-5.55227	-0.450586	#1
T1D_033_1_GAD_B11	-5.52886	-0.107953	#1
T1D_033_1_GAD_B12	-5.58398	0.170552	#1
T1D_033_1_GAD_C12	-4.18952	1.92722	#1
T1D_033_1_GAD_D06	-5.00029	-0.731221	#1
T1D_033_1_GAD_D08	-5.90867	0.0387666	#1
T1D_033_1_GAD_D09	-5.63589	0.671441	#1
T1D_033_1_GAD_D11	-5.16638	0.3185	#1
T1D_033_1_GAD_D12	-3.11671	2.94315	#1
T1D_033_1_GAD_E04	-4.01393	1.87616	#1
T1D_033_1_GAD_E05	-3.73599	3.72423	#1
T1D_033_1_GAD_E06	-3.93074	1.76024	#1
T1D_033_1_GAD_E10	-5.53288	-0.231105	#1
T1D_033_1_GAD_F09	-4.71185	1.61081	#1
T1D_033_1_GAD_F10	-4.20229	1.86262	#1
T1D_033_1_GAD_G07	-4.87913	1.87025	#1
T1D_033_1_GAD_G11	-5.19056	-1.34027	#1
T1D_033_1_GAD_G12	-5.62126	0.437061	#1
T1D_033_2_GAD_A04	-5.24994	0.0491324	#1
T1D_033_2_GAD_A12	-4.44951	3.4773	#1
T1D_033_2_GAD_B06	-4.6359	1.92774	#1
T1D_033_2_GAD_C09	-3.87008	2.41191	#1
T1D_035_1_GAD_A03	-3.59293	1.84381	#1
T1D_035_1_GAD_A09	-3.84807	3.82991	#1
T1D_035_1_GAD_A11	-4.45029	-0.720363	#1
T1D_035_1_GAD_A12	-4.84836	-1.01929	#1
T1D_035_1_GAD_B12	-5.02636	2.29752	#1
T1D_035_1_GAD_C01	-2.79452	0.997461	#1
T1D_035_1_GAD_C09	-5.43079	-0.424087	#1
T1D_035_1_GAD_D11	-5.11861	0.241927	#1
T1D_035_1_GAD_F01	-4.40415	1.17206	#1
T1D_035_1_GAD_F11	-4.86922	2.73069	#1
T1D_035_1_GAD_G02	-3.20788	3.16115	#1
T1D_035_1_GAD_G03	-5.3661	0.0158641	#1
T1D_035_1_GAD_G11	-5.04565	1.57969	#1
T1D_035_1_GAD_G12	-4.89968	-1.4809	#1
T1D_035_2_GAD_A11	-3.76653	1.85908	#1
T1D_035_2_GAD_B09	-5.09037	0.311184	#1
T1D_035_2_GAD_B12	-3.1964	3.19363	#1
T1D_035_2_GAD_C03	-2.60358	1.39326	#1
T1D_035_2_GAD_C11	-4.94043	-0.619661	#1
T1D_035_2_GAD_D05	-4.94394	-1.58732	#1
T1D_035_2_GAD_D09	-5.57484	-0.0963847	#1
T1D_035_2_GAD_E04	-2.76423	2.2812	#1
T1D_035_2_GAD_E07	-4.50243	0.426301	#1
T1D_035_2_GAD_F12	-5.70465	0.0360812	#1
T1D_036_1_GAD_A08	-4.95015	-1.01192	#1
T1D_036_1_GAD_A11	-2.7887	1.74346	#1
T1D_036_1_GAD_C11	-4.41656	2.32104	#1
T1D_036_1_GAD_D07	-5.41313	-0.254749	#1
T1D_036_1_GAD_D11	-4.40838	-1.12939	#1
HD_035_1_GAD_B12	-4.9897	-1.59435	#1
HD_035_1_GAD_C06	-3.75426	1.14147	#1
HD_035_1_GAD_D10	-5.34071	-0.559649	#1
HD_035_1_GAD_D11	-2.40197	0.82097	#1
HD_035_1_GAD_E10	-5.24248	0.448728	#1
HD_035_1_GAD_E11	-5.43395	0.947388	#1
HD_035_1_GAD_F01	-3.87591	1.59841	#1
HD_035_1_GAD_F12	-5.70084	0.937572	#1
HD_035_1_GAD_G09	-4.37837	2.04928	#1
HD_035_2_GAD_A09	-4.47307	1.71531	#1
HD_035_2_GAD_B08	-4.82869	1.50263	#1
HD_035_2_GAD_D11	-4.17723	3.73034	#1
HD_016_2_GAD_A02	-4.91985	0.0301785	#1
HD_016_2_GAD_A11	-3.98572	1.07519	#1
HD_016_2_GAD_B06	-3.06441	1.31368	#1
HD_016_2_GAD_B07	-3.93277	2.82737	#1
HD_016_2_GAD_B12	-3.71258	0.799507	#1
HD_016_2_GAD_C04	-4.22069	2.07449	#1
HD_016_2_GAD_C06	-2.98826	0.714099	#1
HD_016_2_GAD_C11	-2.67923	2.85685	#1
HD_016_2_GAD_D02	-4.45018	1.47664	#1
HD_016_2_GAD_E12	-2.84849	1.14092	#1
HD_016_2_GAD_F11	-5.73881	-0.0174077	#1
HD_016_2_GAD_F12	-3.23699	0.756774	#1
T1D_040_1_GAD_A12	-3.40685	2.14598	#1
T1D_040_1_GAD_B11	2.9463	-1.50471	#1
T1D_040_1_GAD_D06	-3.34237	0.702057	#1
T1D_040_1_GAD_D10	-1.03455	1.89285	#1
T1D_040_1_GAD_E12	-3.59137	2.50162	#1
T1D_040_2_GAD_A03	-4.75315	2.21318	#1
T1D_040_2_GAD_A11	-4.13416	3.61838	#1
T1D_040_2_GAD_B08	-3.12589	2.65115	#1
T1D_040_2_GAD_B11	-5.83417	0.13679	#1
T1D_040_2_GAD_B12	-4.89669	2.26751	#1
T1D_040_2_GAD_C06	-3.71361	2.91296	#1
T1D_040_2_GAD_C09	-4.39157	1.60311	#1
T1D_040_2_GAD_D03	-4.95569	-0.515594	#1
T1D_040_2_GAD_D07	-4.82779	-0.622175	#1
T1D_040_2_GAD_D09	-4.08074	1.95072	#1
T1D_040_2_GAD_E04	-5.07752	0.775726	#1
T1D_040_2_GAD_E05	-5.37772	-0.923642	#1
T1D_040_2_GAD_E06	-5.76415	1.67052	#1
T1D_040_2_GAD_E07	-5.18331	-0.183346	#1
T1D_034_1_GAD_B01	-1.91632	1.99581	#1
T1D_034_1_GAD_B02	-2.3307	0.970056	#1
T1D_034_1_GAD_C01	1.99079	-2.40894	#1
T1D_034_1_GAD_C02	-3.83602	2.90466	#1
T1D_034_1_GAD_C10	-5.40136	0.512892	#1
T1D_034_1_GAD_D03	-3.95385	1.11678	#1
T1D_034_1_GAD_F08	-5.35493	0.346266	#1
T1D_034_1_GAD_G01	-3.10453	1.42214	#1
T1D_034_1_GAD_G06	-3.70575	2.48033	#1
T1D_034_1_GAD_G08	-2.86815	1.58855	#1
T1D_034_2_GAD_E11	-5.10043	1.19462	#1
T1D_038_1_GAD_A06	-5.85897	1.90412	#1
T1D_038_1_GAD_A12	-2.7567	1.18115	#1
T1D_038_1_GAD_C05	-2.1354	2.5504	#1
T1D_038_1_GAD_D01	-1.91623	2.24879	#1
T1D_038_1_GAD_D02	-4.89732	2.49778	#1
T1D_038_1_GAD_D03	-4.22412	2.54775	#1
T1D_038_1_GAD_D11	-5.39512	1.89885	#1
T1D_038_1_GAD_D12	-5.64416	2.79409	#1
T1D_038_1_GAD_E01	-5.56766	0.0702095	#1
T1D_038_1_GAD_E04	-5.7311	1.30092	#1
T1D_038_1_GAD_E09	-4.38111	2.04569	#1
T1D_038_1_GAD_E10	-4.67618	3.1119	#1
T1D_038_1_GAD_F01	-5.25893	1.09258	#1
T1D_038_1_GAD_F02	-4.45537	3.00002	#1
T1D_038_1_GAD_F04	-3.12676	3.1021	#1
T1D_038_1_GAD_F05	-5.43177	1.92552	#1
T1D_038_1_GAD_F06	-3.65963	3.59207	#1
T1D_038_1_GAD_F08	-5.05737	1.48589	#1
T1D_038_1_GAD_G10	-3.78001	-1.27103	#1
T1D_038_1_GAD_G11	-4.0595	3.37605	#1
T1D_038_1_GAD_G12	-5.73791	1.79882	#1
T1D_038_2_GAD_A04	-2.82203	2.49232	#1
T1D_038_2_GAD_A07	-2.12329	0.895767	#1
T1D_038_2_GAD_A10	-3.21816	2.83054	#1
T1D_038_2_GAD_B01	-2.94277	2.56071	#1
T1D_038_2_GAD_B02	-4.56162	3.13548	#1
T1D_038_2_GAD_B04	-2.91787	1.27226	#1
T1D_038_2_GAD_B08	-4.88604	2.35039	#1
T1D_038_2_GAD_B10	-5.15555	-0.410991	#1
T1D_038_2_GAD_B11	-5.29217	2.42723	#1
T1D_038_2_GAD_C08	-4.57588	2.13377	#1
T1D_038_2_GAD_C10	-5.67252	1.94513	#1
T1D_038_2_GAD_C12	-2.71142	2.77852	#1
T1D_038_2_GAD_D06	-3.21702	2.77783	#1
T1D_038_2_GAD_D09	-3.04267	1.04567	#1
T1D_038_2_GAD_D11	-4.89493	-1.65744	#1
T1D_038_2_GAD_F02	-3.5593	2.30514	#1
T1D_038_2_GAD_F04	-4.77049	2.49399	#1
T1D_038_2_GAD_G03	-1.92935	2.07431	#1
T1D_038_2_GAD_G08	-4.06058	1.85295	#1
T1D_038_2_GAD_G11	-3.53731	2.49365	#1
T1D_024_1_GAD_B09	-2.54702	1.31593	#1
T1D_024_1_GAD_B11	-3.89583	3.79845	#1
T1D_024_1_GAD_C08	-4.89994	1.5371	#1
T1D_024_1_GAD_C12	-3.2454	2.60136	#1
T1D_024_1_GAD_D12	-5.20975	-0.130678	#1
T1D_024_1_GAD_E03	-3.56165	0.672475	#1
T1D_024_1_GAD_G01	-3.43194	1.86528	#1
T1D_024_1_GAD_G09	-4.13289	2.61283	#1
T1D_024_2_GAD_A01	-5.37347	0.225932	#1
T1D_024_2_GAD_A04	-2.99231	2.47353	#1
T1D_024_2_GAD_B09	-4.99095	-1.54112	#1
T1D_024_2_GAD_B10	-5.14322	-0.980534	#1
T1D_024_2_GAD_B11	-3.79912	2.00519	#1
T1D_024_2_GAD_C01	-0.769943	1.58484	#1
T1D_024_2_GAD_C03	-4.90191	-0.162401	#1
T1D_024_2_GAD_C04	-3.72882	2.08812	#1
T1D_024_2_GAD_D01	-5.05512	-0.579817	#1
T1D_024_2_GAD_D06	-3.48932	2.01313	#1
T1D_024_2_GAD_D10	-3.38135	2.55644	#1
T1D_024_2_GAD_D11	-5.21338	1.18835	#1
T1D_034_2_GAD_B06	1.5583	-3.83937	#10
T1D_033_2_GAD_A08	1.56564	-3.94118	#10
T1D_034_3_GAD_D04	1.53169	-3.85054	#10
HD_027_1_GAD_G08	1.34071	-3.04889	#10
T1D_024_1_GAD_F06	1.34907	-3.77225	#10
T1D_035_1_GAD_E03	1.54233	-3.91219	#10
T1D_038_2_GAD_C07	1.77778	-3.18316	#10
T1D_035_1_GAD_D01	1.57728	-3.98339	#10
T1D_033_1_GAD_B04	1.43939	-3.82261	#10
T1D_038_1_GAD_E11	1.3719	-3.93001	#10
HD_034_1_GAD_B09	1.48593	-3.79498	#10
HD_034_1_GAD_C04	1.42209	-3.38739	#10
HD_018_1_GAD_G04	2.23752	-2.90364	#10
HD_027_2_GAD_A07	1.91721	-3.62814	#10
T1D_033_1_GAD_A12	1.28216	-3.39073	#10
T1D_035_1_GAD_A05	5.00069	-1.64753	#10
T1D_035_1_GAD_E09	1.58113	-3.96782	#10
T1D_035_2_GAD_D08	1.79009	-3.34204	#10
HD_035_1_GAD_D03	1.59125	-3.03245	#10
T1D_040_1_GAD_A08	1.65241	-3.45626	#10
T1D_040_2_GAD_A09	1.47565	-3.9823	#10
T1D_040_2_GAD_E02	1.66516	-3.31726	#10
T1D_034_3_GAD_D11	1.72582	-3.30373	#10
T1D_034_3_GAD_G01	1.51904	-3.84007	#10
T1D_034_4_GAD_B10	1.29185	-3.60065	#10
T1D_038_2_GAD_A12	5.04603	-1.92806	#10
T1D_024_1_GAD_D06	1.45061	-4.03669	#10
T1D_024_2_GAD_A11	1.90066	-3.28013	#10
T1D_038_2_GAD_B06	-1.12667	0.17006	#2
T1D_035_1_GAD_A07	-1.18922	-0.948253	#2
T1D_036_1_GAD_D05	-3.58461	-1.4754	#2
T1D_040_1_GAD_F02	0.198904	0.342852	#2
HD_016_2_GAD_D03	-4.07827	-2.45986	#2
HD_018_1_GAD_A05	-0.76159	0.422449	#2
T1D_036_1_GAD_F03	-2.37796	-0.0757784	#2
HD_027_1_GAD_D02	-0.46819	1.46017	#2
HD_018_2_GAD_C08	-2.08283	0.581605	#2
HD_018_2_GAD_C02	-1.44385	0.862588	#2
HD_027_1_GAD_A10	-0.116537	1.29736	#2
HD_018_1_GAD_E02	-1.94366	0.13102	#2
T1D_034_4_GAD_A05	-1.30862	-1.21298	#2
T1D_033_2_GAD_C04	0.443243	-0.584248	#2
T1D_034_3_GAD_E04	-1.44023	-1.45934	#2
T1D_034_3_GAD_F08	-0.734427	0.336141	#2
T1D_035_1_GAD_G09	-0.769315	0.955815	#2
HD_027_1_GAD_E08	-2.04437	-2.88168	#2
T1D_033_2_GAD_D08	-1.47751	0.966107	#2
HD_018_1_GAD_D04	-0.450098	1.13636	#2
HD_018_1_GAD_B07	-2.24885	0.232544	#2
T1D_034_1_GAD_G10	-1.82974	-2.65393	#2
HD_018_1_GAD_C03	0.672701	-1.88287	#2
HD_027_1_GAD_B05	-1.61294	0.953541	#2
T1D_036_1_GAD_B01	-2.74375	-2.72341	#2
T1D_034_1_GAD_E11	-1.67022	0.413586	#2
T1D_033_2_GAD_D09	-1.92662	-1.61151	#2
T1D_038_2_GAD_E03	-1.72022	-0.0250209	#2
HD_018_1_GAD_E11	-1.83692	0.291877	#2
T1D_035_1_GAD_E05	-3.38051	-1.48193	#2
T1D_035_1_GAD_F03	-1.0031	0.633369	#2
T1D_034_2_GAD_E03	-2.95143	-1.70509	#2
T1D_035_1_GAD_D03	1.60063	2.16124	#2
T1D_033_1_GAD_F08	-0.775043	0.0698086	#2
T1D_034_1_GAD_D08	-1.25717	0.342802	#2
T1D_036_1_GAD_A01	-1.84058	-2.51103	#2
T1D_036_1_GAD_B04	-2.15507	-1.79126	#2
HD_016_2_GAD_B09	-2.05789	1.60202	#2
T1D_040_1_GAD_B05	-0.359539	0.742909	#2
T1D_035_1_GAD_E08	-1.7568	1.52447	#2
T1D_035_1_GAD_D02	-1.54595	-1.62855	#2
T1D_035_1_GAD_C10	-0.88717	-1.50189	#2
HD_016_2_GAD_D08	-2.0999	-2.87724	#2
T1D_040_1_GAD_A05	-2.06746	-1.52073	#2
T1D_033_1_GAD_G09	0.39201	0.228903	#2
T1D_035_1_GAD_A10	-1.36842	-0.486109	#2
T1D_033_2_GAD_B11	-2.08067	0.172228	#2
T1D_034_2_GAD_B02	1.30625	1.96542	#2
T1D_034_3_GAD_G04	3.5993	-3.80168	#2
HD_018_2_GAD_D12	-0.326647	1.15085	#2
T1D_024_2_GAD_D02	5.47605	-2.59615	#2
T1D_038_2_GAD_E09	-1.07233	0.217193	#2
T1D_038_2_GAD_D12	5.12317	-3.30026	#2
T1D_038_1_GAD_D09	-3.30802	-2.58185	#2
T1D_035_1_GAD_C04	4.86014	-3.59789	#2
T1D_034_2_GAD_G11	-4.28334	-1.31512	#2
T1D_036_1_GAD_C09	-4.30723	-0.988637	#2
T1D_034_1_GAD_B08	-1.66442	-2.16355	#2
T1D_033_2_GAD_D03	1.57115	1.55879	#2
HD_018_1_GAD_A09	-1.30619	-1.14966	#2
T1D_033_2_GAD_C07	-1.24536	-0.78234	#2
T1D_034_3_GAD_E06	-2.07301	-1.66915	#2
T1D_035_1_GAD_E01	-1.49404	0.352979	#2
HD_027_1_GAD_F05	-3.06327	-1.01471	#2
T1D_034_1_GAD_A08	-1.54221	-1.96964	#2
T1D_033_2_GAD_D02	1.12586	1.82923	#2
T1D_033_2_GAD_A01	-1.43462	-1.38525	#2
T1D_036_1_GAD_A05	-2.18142	-1.32918	#2
HD_016_2_GAD_D10	-4.52857	-2.02825	#2
HD_034_1_GAD_F06	2.19109	1.56788	#2
T1D_034_4_GAD_C01	-2.37668	-2.92479	#2
T1D_033_2_GAD_C10	-2.94362	-2.18429	#2
T1D_033_1_GAD_G02	-1.18581	-2.37127	#2
HD_034_2_GAD_A03	-0.847791	0.872858	#2
T1D_033_2_GAD_E12	1.49779	1.61722	#2
T1D_038_1_GAD_C08	-1.34287	1.62433	#2
HD_034_1_GAD_A05	0.349025	0.317221	#2
HD_034_1_GAD_A10	-2.9563	-2.81905	#2
HD_034_1_GAD_B05	-0.92125	0.671345	#2
HD_034_1_GAD_B06	-0.4555	0.60526	#2
HD_034_1_GAD_B08	-2.67973	-0.991527	#2
HD_034_1_GAD_E09	-1.6657	-2.95741	#2
HD_034_1_GAD_E11	3.10064	4.41805	#2
HD_034_1_GAD_F09	-1.41957	0.425763	#2
HD_034_1_GAD_G07	2.227	0.561095	#2
HD_034_1_GAD_G09	-1.28629	-0.950825	#2
HD_034_2_GAD_A02	-1.68347	-0.566369	#2
HD_034_2_GAD_A08	-1.47773	1.4136	#2
HD_034_2_GAD_A09	-1.88888	1.09453	#2
HD_018_1_GAD_A02	-3.66819	-1.48577	#2
HD_018_1_GAD_A06	-1.6353	0.304775	#2
HD_018_1_GAD_A11	-0.182817	-0.385546	#2
HD_018_1_GAD_B12	-5.49098	-0.0901982	#2
HD_018_1_GAD_D02	1.79587	1.42635	#2
HD_018_1_GAD_E09	-2.15457	-0.136004	#2
HD_018_1_GAD_F05	-1.63854	-2.54566	#2
HD_018_2_GAD_A04	-3.62035	-1.61064	#2
HD_018_2_GAD_A07	-4.34326	-1.36467	#2
HD_018_2_GAD_A09	0.675209	-0.633242	#2
HD_018_2_GAD_B03	-2.24205	1.76	#2
HD_018_2_GAD_C01	-0.600226	1.06083	#2
HD_018_2_GAD_C05	-2.14704	-0.083774	#2
HD_018_2_GAD_E03	-0.257758	-0.313109	#2
HD_018_2_GAD_E11	1.90912	0.868281	#2
HD_027_1_GAD_A03	-3.56482	-0.978144	#2
HD_027_1_GAD_A06	-4.67632	-0.944532	#2
HD_027_1_GAD_B12	-0.391794	0.44112	#2
HD_027_1_GAD_C01	-4.34592	2.38218	#2
HD_027_1_GAD_D09	-2.56894	-1.38598	#2
HD_027_1_GAD_E11	-2.24257	-1.02904	#2
HD_027_1_GAD_G05	-3.47943	-1.18493	#2
HD_027_2_GAD_C09	-2.91973	-0.828627	#2
HD_027_2_GAD_C11	-4.92684	-1.34182	#2
HD_027_2_GAD_E02	-2.24739	-0.170678	#2
HD_027_2_GAD_E05	-3.36567	-2.43765	#2
HD_027_2_GAD_E06	5.26241	0.299198	#2
HD_027_2_GAD_E07	-3.2805	-1.24974	#2
HD_027_2_GAD_F01	-2.36686	-0.0157799	#2
HD_027_2_GAD_F08	-1.46666	-0.430893	#2
T1D_033_1_GAD_A01	-3.29082	-2.03839	#2
T1D_033_1_GAD_A07	-1.43046	-2.95671	#2
T1D_033_1_GAD_B10	-1.44711	-1.56348	#2
T1D_033_1_GAD_C06	-1.7945	-2.02513	#2
T1D_033_1_GAD_C07	1.78198	1.86614	#2
T1D_033_1_GAD_D04	-3.48512	-0.626664	#2
T1D_033_1_GAD_D07	-4.74006	-1.64129	#2
T1D_033_1_GAD_E07	-2.45655	-2.03372	#2
T1D_033_1_GAD_E12	-3.98735	-2.40196	#2
T1D_033_2_GAD_A09	-1.78292	-1.17048	#2
T1D_033_2_GAD_C01	-2.5364	-2.93484	#2
T1D_033_2_GAD_C06	-1.48177	0.47001	#2
T1D_033_2_GAD_D04	-2.70743	-1.43045	#2
T1D_033_2_GAD_E01	-1.54437	1.53805	#2
T1D_033_2_GAD_E11	-1.02699	-0.0027534	#2
T1D_033_2_GAD_F06	-0.473434	1.01462	#2
T1D_035_1_GAD_A08	-4.19867	-2.35287	#2
T1D_035_1_GAD_B05	-3.46172	-2.23329	#2
T1D_035_1_GAD_C03	-0.701356	0.221749	#2
T1D_035_1_GAD_D05	1.26638	1.03874	#2
T1D_035_1_GAD_E02	-1.14261	1.16412	#2
T1D_035_1_GAD_E06	-0.404288	0.940318	#2
T1D_035_1_GAD_E11	-1.99231	-1.43586	#2
T1D_035_1_GAD_F05	-0.532004	0.821633	#2
T1D_035_1_GAD_F08	-2.32621	-0.632848	#2
T1D_035_1_GAD_F09	-1.84745	-2.73362	#2
T1D_035_1_GAD_G04	-2.22354	0.142826	#2
T1D_035_1_GAD_G05	-2.23578	-1.25822	#2
T1D_035_1_GAD_G08	-2.21655	0.549789	#2
T1D_035_2_GAD_B01	-4.30869	-1.70792	#2
T1D_035_2_GAD_B02	-1.90966	-0.737871	#2
T1D_035_2_GAD_B06	-1.49433	-0.687066	#2
T1D_035_2_GAD_B07	-2.33239	-2.22296	#2
T1D_035_2_GAD_C01	-1.30737	-1.53025	#2
T1D_035_2_GAD_C07	-4.22803	-1.45814	#2
T1D_035_2_GAD_D01	-3.90512	-2.35726	#2
T1D_035_2_GAD_D04	-1.20468	-2.94234	#2
T1D_035_2_GAD_D11	-2.06628	-2.94379	#2
T1D_035_2_GAD_E03	-1.97196	-2.64601	#2
T1D_035_2_GAD_E05	-1.80085	-3.11649	#2
T1D_035_2_GAD_F07	-2.75657	-0.977484	#2
T1D_036_1_GAD_A02	-3.91347	-1.83178	#2
T1D_036_1_GAD_A03	-2.97458	-1.39062	#2
T1D_036_1_GAD_A06	-2.19991	-2.46715	#2
T1D_036_1_GAD_A07	-3.82595	-1.85918	#2
T1D_036_1_GAD_A10	-4.3596	-2.27444	#2
T1D_036_1_GAD_B05	-3.26312	-1.24762	#2
T1D_036_1_GAD_B06	-2.52803	-2.83905	#2
T1D_036_1_GAD_B08	-2.89792	-1.45825	#2
T1D_036_1_GAD_B11	-2.67342	-1.84795	#2
T1D_036_1_GAD_B12	-3.97924	-1.77075	#2
T1D_036_1_GAD_C01	-1.93199	-1.38985	#2
T1D_036_1_GAD_C03	-1.70142	-2.7231	#2
T1D_036_1_GAD_C04	-2.74068	-1.81359	#2
T1D_036_1_GAD_C05	-0.252638	-3.03205	#2
T1D_036_1_GAD_C06	-4.00167	-2.35702	#2
T1D_036_1_GAD_C10	-4.30403	-1.91753	#2
T1D_036_1_GAD_C12	-1.6307	-2.87139	#2
T1D_036_1_GAD_D08	-3.22334	-1.52678	#2
T1D_036_1_GAD_D09	-3.29571	-2.55208	#2
T1D_036_1_GAD_D10	-2.32689	-1.40917	#2
T1D_036_1_GAD_D12	-2.96568	-2.57845	#2
T1D_036_1_GAD_E03	-3.19542	-2.5037	#2
T1D_036_1_GAD_E04	-3.88838	-1.73816	#2
T1D_036_1_GAD_F01	-2.10786	-2.51685	#2
T1D_036_1_GAD_F02	-3.04319	-2.01757	#2
HD_035_1_GAD_A03	-1.73568	1.11802	#2
HD_035_1_GAD_B05	-0.700585	1.18214	#2
HD_035_1_GAD_C01	0.554269	0.378221	#2
HD_035_1_GAD_C05	-1.2552	-2.17475	#2
HD_035_1_GAD_D01	-2.59551	-0.773038	#2
HD_035_1_GAD_D06	-2.70766	-2.68282	#2
HD_035_1_GAD_F02	-2.1205	1.4468	#2
HD_035_1_GAD_F09	-3.45435	-2.70014	#2
HD_035_1_GAD_F10	-2.60693	2.64563	#2
HD_035_1_GAD_F11	-2.04172	0.68895	#2
HD_035_1_GAD_G06	-1.04758	0.12431	#2
HD_035_1_GAD_G07	-2.03144	0.711688	#2
HD_035_1_GAD_G12	-3.46336	-1.63032	#2
HD_035_2_GAD_A08	-1.98014	0.794468	#2
HD_035_2_GAD_A11	-1.34203	-1.70967	#2
HD_035_2_GAD_B02	-1.38474	1.51897	#2
HD_035_2_GAD_B03	-2.0736	1.58262	#2
HD_035_2_GAD_B04	-2.58489	-1.93315	#2
HD_035_2_GAD_C03	-2.36216	-0.669248	#2
HD_035_2_GAD_C07	1.34045	0.338189	#2
HD_016_2_GAD_A01	-3.49243	0.200224	#2
HD_016_2_GAD_B02	-2.25032	-2.19695	#2
HD_016_2_GAD_B05	-4.69789	-1.28225	#2
HD_016_2_GAD_C05	-1.30343	0.744709	#2
HD_016_2_GAD_C07	-4.21343	-2.5103	#2
HD_016_2_GAD_C10	-4.54262	-2.21005	#2
HD_016_2_GAD_D01	1.90441	1.45378	#2
HD_016_2_GAD_D09	-2.32085	-0.43444	#2
HD_016_2_GAD_E01	-3.16893	-2.70857	#2
HD_016_2_GAD_E05	-2.55666	-1.85389	#2
HD_016_2_GAD_E09	-2.86695	-1.22913	#2
HD_016_2_GAD_E10	-2.13141	-0.295714	#2
HD_016_2_GAD_F10	-0.748026	0.41567	#2
T1D_040_1_GAD_A01	-4.53798	-1.89662	#2
T1D_040_1_GAD_A03	-1.6952	-0.817927	#2
T1D_040_1_GAD_A09	-1.59572	-0.75171	#2
T1D_040_1_GAD_C09	-3.56519	-2.11708	#2
T1D_040_1_GAD_D03	0.0601597	-0.253256	#2
T1D_040_1_GAD_D07	-0.241991	0.727593	#2
T1D_040_1_GAD_D11	0.685411	2.34952	#2
T1D_040_1_GAD_E01	-2.19026	-0.748867	#2
T1D_040_1_GAD_E03	-1.13183	0.688541	#2
T1D_040_1_GAD_E09	-1.51275	0.981849	#2
T1D_040_1_GAD_G01	0.083048	-2.30812	#2
T1D_040_2_GAD_A04	-2.93095	-0.520421	#2
T1D_040_2_GAD_A08	-1.55305	-1.69298	#2
T1D_040_2_GAD_A10	-4.5425	-1.87735	#2
T1D_040_2_GAD_B06	-2.79091	-2.46232	#2
T1D_040_2_GAD_B07	-2.60828	-1.19124	#2
T1D_034_1_GAD_A01	-1.74796	-1.52796	#2
T1D_034_1_GAD_A06	0.846262	-0.892315	#2
T1D_034_1_GAD_A07	-2.01422	-0.196231	#2
T1D_034_1_GAD_A10	-1.8495	-1.83257	#2
T1D_034_1_GAD_B11	-2.55777	-2.58083	#2
T1D_034_1_GAD_C04	-1.39451	-1.38669	#2
T1D_034_1_GAD_C07	-4.37658	-1.94548	#2
T1D_034_1_GAD_E01	-2.93278	1.52669	#2
T1D_034_1_GAD_E06	-3.28923	-1.92832	#2
T1D_034_1_GAD_F05	-2.77043	-2.38387	#2
T1D_034_1_GAD_G02	0.273338	0.464535	#2
T1D_034_1_GAD_G11	-1.59819	0.719804	#2
T1D_034_2_GAD_A01	-2.26069	-2.90602	#2
T1D_034_2_GAD_A06	-2.82194	-1.98781	#2
T1D_034_2_GAD_A11	-1.32702	-1.0072	#2
T1D_034_2_GAD_B07	-1.19178	0.17043	#2
T1D_034_2_GAD_D02	-2.18043	-1.6855	#2
T1D_034_2_GAD_D03	-2.41336	-1.43457	#2
T1D_034_2_GAD_E08	-1.61941	-2.0737	#2
T1D_034_3_GAD_A10	-0.7575	1.05106	#2
T1D_034_3_GAD_A11	-1.50782	-1.08583	#2
T1D_034_3_GAD_C10	-4.14997	-1.48442	#2
T1D_034_3_GAD_D08	-1.77698	-2.06162	#2
T1D_034_3_GAD_F03	-0.808952	0.166188	#2
T1D_034_3_GAD_G03	-1.54864	-2.01898	#2
T1D_034_3_GAD_G10	-1.62165	0.0657296	#2
T1D_034_4_GAD_A02	-2.14321	-0.738259	#2
T1D_034_4_GAD_A06	-2.78992	-1.11221	#2
T1D_034_4_GAD_A07	-2.75602	-2.79529	#2
T1D_034_4_GAD_A08	-2.88355	-2.44001	#2
T1D_034_4_GAD_A10	-4.47842	-2.28751	#2
T1D_034_4_GAD_B01	-3.10881	-2.83606	#2
T1D_034_4_GAD_B07	-3.80842	-2.74135	#2
T1D_034_4_GAD_C02	-2.64996	-1.18567	#2
T1D_038_1_GAD_A05	-1.99508	-1.71102	#2
T1D_038_1_GAD_A08	0.0050276	0.399632	#2
T1D_038_1_GAD_A09	-2.48042	0.437907	#2
T1D_038_1_GAD_B02	-0.747312	0.591143	#2
T1D_038_1_GAD_B06	-2.29251	-0.932724	#2
T1D_038_1_GAD_B12	1.70726	1.76415	#2
T1D_038_1_GAD_C01	-1.06127	1.32264	#2
T1D_038_1_GAD_C03	-1.45834	1.14179	#2
T1D_038_1_GAD_D04	-2.22899	-0.0161759	#2
T1D_038_1_GAD_E07	-4.21851	-2.3414	#2
T1D_038_2_GAD_A05	-1.88702	1.29727	#2
T1D_038_2_GAD_A08	-1.75556	1.04103	#2
T1D_038_2_GAD_B05	-4.93385	-0.504406	#2
T1D_038_2_GAD_B07	-1.04961	0.446756	#2
T1D_038_2_GAD_C02	-1.79925	0.626002	#2
T1D_038_2_GAD_C11	-1.2112	0.325602	#2
T1D_038_2_GAD_D01	-3.93831	-2.49475	#2
T1D_038_2_GAD_D08	-3.25225	0.363454	#2
T1D_038_2_GAD_E01	-1.80583	1.52753	#2
T1D_038_2_GAD_E07	-2.18755	1.4454	#2
T1D_038_2_GAD_E08	-1.1003	0.877807	#2
T1D_038_2_GAD_E11	-1.41306	-1.05679	#2
T1D_038_2_GAD_G05	-0.522231	0.965282	#2
T1D_024_1_GAD_A09	-4.38635	-2.32861	#2
T1D_024_1_GAD_D07	-2.82334	0.618603	#2
T1D_024_1_GAD_E10	-2.29946	-1.79628	#2
T1D_024_1_GAD_F03	-2.13245	0.343757	#2
T1D_024_1_GAD_F11	-2.05979	-0.120942	#2
T1D_024_1_GAD_G07	0.00179203	0.0754296	#2
T1D_024_1_GAD_G10	-1.63174	1.41182	#2
T1D_024_2_GAD_A07	-3.88473	-2.20146	#2
T1D_024_2_GAD_A08	-3.38617	-0.993641	#2
T1D_024_2_GAD_A09	-4.20708	-1.91131	#2
T1D_024_2_GAD_B04	-0.471289	1.08878	#2
T1D_024_2_GAD_B12	-4.23449	-2.18755	#2
T1D_024_2_GAD_C05	-2.58582	0.0417762	#2
T1D_024_2_GAD_C12	-2.13259	-2.3739	#2
T1D_024_2_GAD_D03	-2.27442	-1.50703	#2
T1D_024_2_GAD_D09	-0.604239	1.00613	#2
T1D_024_2_GAD_E03	-2.4766	-1.4349	#2
T1D_035_1_GAD_E10	0.326963	-0.384782	#3
T1D_033_2_GAD_F10	2.18648	1.15867	#3
T1D_034_3_GAD_F11	-0.859196	-1.65344	#3
T1D_033_2_GAD_E02	0.617113	-1.33287	#3
T1D_024_2_GAD_B01	0.315062	-2.20529	#3
T1D_038_1_GAD_B04	-0.0439071	-1.99342	#3
T1D_033_2_GAD_B08	-1.06298	-2.7435	#3
T1D_033_2_GAD_F12	0.015625	-1.52917	#3
HD_018_1_GAD_D06	0.832888	-0.120621	#3
T1D_034_1_GAD_A04	-0.305791	-1.25461	#3
T1D_033_2_GAD_F08	0.489785	-1.4739	#3
T1D_035_1_GAD_C06	-0.654045	-1.48946	#3
HD_035_1_GAD_A06	-0.111269	-0.0772447	#3
T1D_034_3_GAD_A08	0.95121	-0.853482	#3
T1D_040_1_GAD_B03	-0.897971	-1.47071	#3
T1D_034_3_GAD_E09	-0.211077	-1.95515	#3
T1D_024_1_GAD_B06	-0.31727	-1.64142	#3
T1D_038_1_GAD_B05	0.181784	-1.03393	#3
T1D_040_1_GAD_D08	-0.788603	-1.94833	#3
T1D_034_3_GAD_G07	0.0500242	-0.526176	#3
T1D_035_1_GAD_A06	-0.408862	-2.16703	#3
T1D_034_1_GAD_G09	1.10157	0.187077	#3
HD_018_2_GAD_D11	1.31988	0.564493	#3
T1D_034_1_GAD_F06	-0.106475	0.0855379	#3
HD_027_1_GAD_C10	1.20878	0.0702099	#3
HD_018_2_GAD_D03	0.91529	-0.573999	#3
HD_034_1_GAD_E04	2.79523	-1.82365	#3
T1D_038_1_GAD_C06	0.543243	-0.934599	#3
T1D_024_1_GAD_C09	-0.0507996	-0.915464	#3
T1D_033_1_GAD_F01	0.314389	-1.24545	#3
HD_018_1_GAD_F04	-0.275387	-2.45036	#3
T1D_034_3_GAD_E01	0.384605	-1.74167	#3
HD_018_1_GAD_C01	-0.68276	-2.69574	#3
T1D_033_2_GAD_E04	0.344453	-1.70139	#3
HD_035_1_GAD_F05	-0.517781	-0.743744	#3
T1D_035_1_GAD_A01	-0.0484344	-2.67649	#3
T1D_034_4_GAD_B03	-0.437498	-2.54196	#3
HD_027_1_GAD_A02	0.141918	-2.55468	#3
T1D_024_2_GAD_B03	1.02135	-0.303801	#3
T1D_033_1_GAD_E02	0.020581	-0.601575	#3
T1D_036_1_GAD_D04	0.00700205	-2.56162	#3
T1D_033_1_GAD_F07	-0.0269661	-0.655578	#3
T1D_034_3_GAD_A09	-0.630625	-0.552696	#3
T1D_034_2_GAD_D09	-0.353831	-0.0611281	#3
T1D_033_2_GAD_B10	0.180725	-2.36691	#3
HD_034_1_GAD_E10	0.581677	-2.76298	#3
T1D_033_1_GAD_E03	-0.784515	-1.33239	#3
HD_034_1_GAD_C07	1.0099	-0.746557	#3
HD_034_1_GAD_G02	-0.0538654	-0.727262	#3
T1D_038_2_GAD_C04	-0.131023	-1.52525	#3
T1D_024_2_GAD_D07	1.00929	-0.27702	#3
HD_034_1_GAD_A01	-0.5851	-1.68848	#3
HD_034_1_GAD_C02	-0.0349611	-0.753051	#3
HD_034_1_GAD_D02	0.306103	0.366535	#3
HD_034_1_GAD_D10	0.491871	-2.67079	#3
HD_034_1_GAD_E01	0.666954	-1.15716	#3
HD_034_1_GAD_E07	0.223646	0.316987	#3
HD_034_1_GAD_E08	0.0119284	-1.21744	#3
HD_034_2_GAD_B07	0.846164	-1.395	#3
HD_018_1_GAD_A07	0.466798	-2.31191	#3
HD_018_1_GAD_B03	0.357464	-1.12292	#3
HD_018_1_GAD_C12	-0.25953	-0.910462	#3
HD_018_1_GAD_F01	0.884462	-1.32093	#3
HD_018_1_GAD_F12	1.2747	-0.0812202	#3
HD_018_1_GAD_G02	0.214936	-1.22337	#3
HD_018_2_GAD_E07	3.1245	-0.553239	#3
HD_027_1_GAD_D03	-0.34665	-1.77746	#3
HD_027_1_GAD_F03	0.119458	-2.72541	#3
HD_027_2_GAD_A01	0.325866	-1.98068	#3
HD_027_2_GAD_C01	-0.755299	-1.37742	#3
T1D_033_1_GAD_A03	-0.227628	0.168347	#3
T1D_033_1_GAD_B06	-0.469543	-1.61456	#3
T1D_033_1_GAD_C05	-0.192749	-1.8637	#3
T1D_033_1_GAD_D05	-0.70736	-2.58322	#3
T1D_033_2_GAD_A02	0.0466001	-1.98522	#3
T1D_033_2_GAD_E05	0.657712	-1.11387	#3
T1D_033_2_GAD_F09	-0.10649	-2.09525	#3
T1D_035_1_GAD_D07	-1.09195	-1.05695	#3
T1D_035_2_GAD_A06	-1.20438	-2.24198	#3
T1D_035_2_GAD_B03	-0.300093	-2.11216	#3
T1D_035_2_GAD_B05	-0.5914	-1.19847	#3
T1D_035_2_GAD_C04	-0.769976	-1.74556	#3
T1D_035_2_GAD_C05	-0.297149	-0.292504	#3
T1D_035_2_GAD_E02	-0.761778	-0.360748	#3
T1D_036_1_GAD_A09	-1.10612	-2.63232	#3
T1D_036_1_GAD_B02	-0.530579	-2.51305	#3
T1D_036_1_GAD_B07	-0.146321	-1.11903	#3
T1D_036_1_GAD_D03	0.318869	-1.69642	#3
HD_035_1_GAD_A02	0.0862211	-0.45669	#3
HD_035_1_GAD_A05	1.67968	-0.0138238	#3
HD_035_1_GAD_A11	0.0634882	-1.41729	#3
HD_035_1_GAD_C03	0.063594	-1.62245	#3
HD_035_1_GAD_C04	-0.0377539	-2.21929	#3
HD_035_1_GAD_F04	0.417363	-0.613892	#3
HD_035_1_GAD_G08	-0.139414	-1.32416	#3
HD_035_2_GAD_A07	0.499181	-1.64746	#3
HD_035_2_GAD_A10	0.60659	-1.99754	#3
HD_035_2_GAD_B05	-1.11525	-0.849647	#3
HD_035_2_GAD_B07	0.105959	-1.54108	#3
HD_035_2_GAD_B11	-0.80803	-2.07117	#3
HD_035_2_GAD_C12	-1.70825	-2.58378	#3
HD_016_2_GAD_A06	-0.301139	-1.57812	#3
HD_016_2_GAD_B10	0.222159	-0.699758	#3
T1D_040_1_GAD_A02	1.45525	-0.373552	#3
T1D_040_1_GAD_C03	0.171314	-2.52112	#3
T1D_040_1_GAD_E11	-0.0962286	-1.87298	#3
T1D_040_1_GAD_G10	-0.488477	-1.06347	#3
T1D_040_2_GAD_A02	0.963648	0.792885	#3
T1D_040_2_GAD_C01	-0.636477	-2.70803	#3
T1D_034_1_GAD_A05	-0.551259	-0.693249	#3
T1D_034_1_GAD_A09	-0.444592	-0.353311	#3
T1D_034_1_GAD_C05	-0.118582	-1.33151	#3
T1D_034_1_GAD_C06	0.418301	-2.76717	#3
T1D_034_1_GAD_C08	-0.714753	-0.199445	#3
T1D_034_1_GAD_D04	-0.761535	-0.468201	#3
T1D_034_1_GAD_D06	-1.00327	-1.7143	#3
T1D_034_1_GAD_D11	0.499296	-0.0142059	#3
T1D_034_1_GAD_E07	-0.243283	-0.816964	#3
T1D_034_1_GAD_F07	0.223769	-1.08415	#3
T1D_034_2_GAD_A07	-0.857876	-2.27727	#3
T1D_034_2_GAD_B01	-1.01979	-1.66887	#3
T1D_034_2_GAD_B03	-0.379275	-0.391983	#3
T1D_034_2_GAD_B09	0.32673	-0.11297	#3
T1D_034_2_GAD_D04	-0.890771	-0.423712	#3
T1D_034_2_GAD_D07	0.333153	-2.82423	#3
T1D_034_2_GAD_E01	0.874257	-2.67668	#3
T1D_034_2_GAD_E05	-0.507876	-1.099	#3
T1D_034_2_GAD_E07	-0.362209	-0.50704	#3
T1D_034_2_GAD_E09	-0.986538	-0.743247	#3
T1D_034_2_GAD_F06	1.35141	-2.13871	#3
T1D_034_2_GAD_G01	0.0839684	-2.28462	#3
T1D_034_3_GAD_A06	0.109676	-0.63017	#3
T1D_034_3_GAD_B02	0.214952	-1.21088	#3
T1D_034_3_GAD_B07	-0.45766	0.966022	#3
T1D_034_3_GAD_B10	-0.254271	0.223569	#3
T1D_034_3_GAD_B11	2.08761	1.3446	#3
T1D_034_3_GAD_C04	-0.402657	-0.4748	#3
T1D_034_3_GAD_C07	0.74954	-1.77247	#3
T1D_034_3_GAD_G06	-1.01644	-2.23302	#3
T1D_034_4_GAD_B04	-0.885547	-0.952317	#3
T1D_034_4_GAD_B05	-0.030887	-1.66361	#3
T1D_034_4_GAD_B08	-0.401308	0.027826	#3
T1D_034_4_GAD_C03	-0.852248	-1.51931	#3
T1D_038_1_GAD_B09	-0.679382	-1.34854	#3
T1D_038_1_GAD_B11	-0.731115	-1.04352	#3
T1D_038_1_GAD_C04	0.678707	-1.24641	#3
T1D_038_1_GAD_C11	0.651878	-1.04154	#3
T1D_038_1_GAD_D06	-0.49625	-1.72242	#3
T1D_038_2_GAD_A03	-0.415767	-1.35961	#3
T1D_038_2_GAD_C09	-0.961152	-1.55182	#3
T1D_038_2_GAD_E06	-0.0906495	-0.586531	#3
T1D_038_2_GAD_F05	-0.353947	-2.59258	#3
T1D_024_1_GAD_B01	0.986391	-0.32194	#3
T1D_024_1_GAD_B07	-0.731063	-0.481126	#3
T1D_024_1_GAD_D04	0.143991	-0.776038	#3
T1D_024_1_GAD_E08	-0.551452	-0.925193	#3
T1D_024_1_GAD_E09	0.441335	-1.88619	#3
T1D_024_1_GAD_E11	0.669456	-1.64623	#3
T1D_024_1_GAD_F02	-0.57287	-1.69254	#3
T1D_024_1_GAD_F05	-0.463115	-2.28342	#3
T1D_024_1_GAD_F09	0.585573	0.538676	#3
T1D_024_1_GAD_G06	1.14621	0.158623	#3
T1D_024_2_GAD_A10	0.379422	-2.20776	#3
T1D_024_2_GAD_B08	-0.354346	-0.973993	#3
T1D_024_2_GAD_D05	-0.308875	-2.06146	#3
T1D_024_2_GAD_E01	-1.10377	-0.977492	#3
HD_016_2_GAD_C02	0.37147	2.07723	#4
HD_018_2_GAD_B07	0.977697	0.853151	#4
HD_018_1_GAD_C09	0.648221	1.46528	#4
T1D_033_2_GAD_C05	4.82525	-0.0518738	#4
T1D_033_1_GAD_B08	5.17832	-0.220086	#4
HD_018_1_GAD_A03	1.527	0.662471	#4
HD_018_1_GAD_E07	2.53017	4.06853	#4
T1D_034_3_GAD_C01	1.09929	0.613225	#4
T1D_034_3_GAD_G09	0.416769	0.963025	#4
T1D_034_1_GAD_E02	0.5464	0.641395	#4
T1D_038_1_GAD_F11	1.56801	1.96261	#4
T1D_040_1_GAD_F08	0.306096	1.20669	#4
HD_016_2_GAD_A09	0.448511	0.654568	#4
HD_018_1_GAD_F11	0.814761	0.706991	#4
T1D_034_2_GAD_G08	0.666117	1.32238	#4
HD_027_2_GAD_D06	0.201657	1.76785	#4
HD_018_2_GAD_A03	1.09448	1.58479	#4
T1D_034_3_GAD_D03	1.37615	2.14896	#4
T1D_034_1_GAD_D07	0.809576	1.23975	#4
HD_018_1_GAD_E04	1.98965	0.478369	#4
HD_027_2_GAD_F05	1.80355	0.584	#4
T1D_034_3_GAD_C08	1.02894	0.602562	#4
HD_035_2_GAD_A06	1.1665	1.12249	#4
T1D_024_1_GAD_C06	0.149451	0.74438	#4
T1D_033_2_GAD_D06	1.50655	1.52167	#4
HD_018_1_GAD_C06	1.22927	0.878249	#4
HD_034_1_GAD_D06	0.773068	1.74534	#4
T1D_033_2_GAD_E06	1.68861	1.55509	#4
T1D_035_2_GAD_A08	0.872657	0.996885	#4
T1D_033_2_GAD_D05	1.2574	0.588092	#4
T1D_034_2_GAD_E04	0.875307	1.04934	#4
T1D_034_2_GAD_F08	0.767277	0.882656	#4
HD_034_1_GAD_B01	-0.0215727	1.94418	#4
HD_034_1_GAD_C12	0.548245	1.03884	#4
HD_034_1_GAD_E03	-0.0608633	1.45932	#4
HD_018_1_GAD_E12	1.21269	1.737	#4
HD_018_1_GAD_G01	0.692535	2.03939	#4
HD_018_1_GAD_G03	1.42917	2.19323	#4
HD_018_1_GAD_G05	0.844977	1.35308	#4
HD_018_1_GAD_G06	2.38905	4.1852	#4
HD_018_2_GAD_B04	1.64059	0.129692	#4
HD_018_2_GAD_E04	1.46379	0.111339	#4
HD_027_1_GAD_C06	1.05964	1.85508	#4
HD_027_1_GAD_C08	1.02884	1.79387	#4
HD_027_1_GAD_E03	1.23278	1.96871	#4
T1D_033_1_GAD_A08	0.406411	1.82202	#4
T1D_033_1_GAD_D01	0.961847	0.973138	#4
T1D_033_1_GAD_G01	1.07316	-0.310105	#4
T1D_033_1_GAD_G03	0.593683	2.11912	#4
T1D_033_2_GAD_C03	0.674424	0.67076	#4
T1D_033_2_GAD_D10	0.00651574	2.09602	#4
T1D_033_2_GAD_D11	4.86918	-0.366557	#4
T1D_035_1_GAD_C08	1.82159	0.65985	#4
T1D_035_2_GAD_E06	0.589566	2.0654	#4
T1D_036_1_GAD_D01	1.33329	2.20006	#4
HD_035_2_GAD_A12	0.692163	1.68387	#4
HD_035_2_GAD_B09	4.46745	-0.886026	#4
HD_016_2_GAD_A12	0.0638784	2.06676	#4
HD_016_2_GAD_B08	0.421976	1.65934	#4
T1D_040_1_GAD_C01	1.13146	1.52603	#4
T1D_040_1_GAD_C02	1.15087	1.42483	#4
T1D_040_1_GAD_C10	1.21167	2.23778	#4
T1D_040_1_GAD_D02	1.23148	1.78517	#4
T1D_040_1_GAD_E10	0.537755	1.90659	#4
T1D_040_1_GAD_F07	4.77141	-0.451367	#4
T1D_040_1_GAD_G03	1.3594	0.757256	#4
T1D_040_2_GAD_B03	0.967492	1.94579	#4
T1D_034_1_GAD_B04	0.456712	0.159434	#4
T1D_034_1_GAD_B09	0.987962	1.29679	#4
T1D_034_1_GAD_C03	1.22263	0.981229	#4
T1D_034_1_GAD_C11	0.571156	0.805628	#4
T1D_034_1_GAD_D10	1.66315	1.30374	#4
T1D_034_1_GAD_G04	-0.00739706	1.99249	#4
T1D_034_1_GAD_G05	0.520684	0.180145	#4
T1D_034_2_GAD_A02	1.38511	1.46764	#4
T1D_034_2_GAD_A03	0.440273	0.745234	#4
T1D_034_2_GAD_B10	1.20229	0.744627	#4
T1D_034_2_GAD_B11	1.91775	1.29975	#4
T1D_034_2_GAD_D01	0.87799	1.88062	#4
T1D_034_2_GAD_D06	0.762635	0.967259	#4
T1D_034_2_GAD_D11	0.907049	2.11856	#4
T1D_034_2_GAD_F01	0.666354	1.66766	#4
T1D_034_2_GAD_F10	1.22257	0.692482	#4
T1D_034_3_GAD_B01	0.0512272	1.83017	#4
T1D_034_3_GAD_B04	0.240526	0.853563	#4
T1D_034_3_GAD_B09	0.524519	1.6088	#4
T1D_034_3_GAD_C09	1.28997	2.36418	#4
T1D_034_3_GAD_D06	1.07168	0.854085	#4
T1D_034_3_GAD_E10	1.1493	1.1013	#4
T1D_034_3_GAD_F01	0.717076	0.486036	#4
T1D_034_3_GAD_G08	2.15383	1.04176	#4
T1D_034_4_GAD_A11	2.09443	1.57241	#4
T1D_034_4_GAD_B02	0.639135	0.613861	#4
T1D_038_2_GAD_A06	0.900949	0.424842	#4
T1D_038_2_GAD_B09	0.362742	1.92482	#4
T1D_038_2_GAD_E05	1.32768	0.2626	#4
T1D_038_2_GAD_G01	5.10943	-0.118979	#4
T1D_024_1_GAD_B03	4.5826	-0.208701	#4
T1D_024_1_GAD_D10	0.187331	1.96828	#4
T1D_024_2_GAD_C02	0.763877	2.09948	#4
T1D_033_1_GAD_F02	1.08632	-2.16009	#5
T1D_035_1_GAD_A02	0.890852	-1.98306	#5
T1D_034_1_GAD_A11	2.58772	-0.733433	#5
HD_027_1_GAD_C11	1.26273	-0.598087	#5
T1D_034_2_GAD_G07	2.48288	-1.29315	#5
HD_018_1_GAD_B10	1.49346	-0.017573	#5
HD_016_2_GAD_C09	5.0327	-0.460465	#5
HD_035_1_GAD_B03	1.82854	-0.118585	#5
HD_018_2_GAD_A05	1.96016	0.235905	#5
T1D_040_1_GAD_D04	1.67846	-1.48484	#5
T1D_034_3_GAD_E07	1.26193	-0.64957	#5
HD_018_1_GAD_F03	2.44868	-1.78641	#5
HD_018_2_GAD_B10	2.48219	-1.39564	#5
HD_027_2_GAD_D11	2.33693	-0.48482	#5
T1D_036_1_GAD_D06	5.24818	-0.398624	#5
HD_027_2_GAD_B05	5.11976	-0.319434	#5
T1D_034_2_GAD_F09	2.5426	-1.24931	#5
HD_027_2_GAD_E11	1.74893	-1.29518	#5
HD_027_2_GAD_D09	2.66606	-2.11966	#5
T1D_040_1_GAD_C06	1.26251	-2.13709	#5
HD_034_1_GAD_F11	4.55846	-1.73184	#5
T1D_040_2_GAD_D01	2.48504	-1.21059	#5
T1D_033_1_GAD_B02	2.36246	-1.16138	#5
HD_034_1_GAD_A07	2.20282	-1.14141	#5
HD_027_1_GAD_B09	1.63898	-1.17347	#5
HD_018_1_GAD_B02	1.90316	-0.439634	#5
T1D_033_1_GAD_B03	1.22334	-1.35232	#5
T1D_033_2_GAD_D01	2.68282	-0.547421	#5
HD_018_1_GAD_B11	1.32939	-0.762467	#5
HD_035_1_GAD_E04	2.04664	-0.19898	#5
T1D_033_2_GAD_C02	1.82975	-1.02067	#5
T1D_033_1_GAD_E01	2.62585	-0.453322	#5
HD_034_1_GAD_C06	2.39221	0.569799	#5
HD_018_2_GAD_D05	1.54258	-1.21829	#5
HD_016_2_GAD_B01	2.70484	-1.55294	#5
T1D_036_1_GAD_B09	4.64165	-1.30687	#5
HD_018_1_GAD_D03	1.18781	-1.1667	#5
T1D_024_2_GAD_B05	2.45567	0.130795	#5
HD_018_1_GAD_F10	2.40628	-1.52688	#5
T1D_033_1_GAD_E08	0.99298	-1.4688	#5
T1D_034_1_GAD_F03	1.97538	-0.15567	#5
T1D_033_2_GAD_B09	3.7609	-1.63401	#5
T1D_040_2_GAD_E01	3.79356	0.038951	#5
T1D_040_1_GAD_B01	1.18169	-1.38786	#5
T1D_033_1_GAD_F03	2.80916	-1.75035	#5
T1D_034_3_GAD_B08	2.59523	-0.621595	#5
T1D_035_1_GAD_F12	2.59805	-1.22329	#5
HD_018_1_GAD_C02	2.27005	-2.4393	#5
T1D_033_1_GAD_C03	2.22316	-1.04102	#5
T1D_034_2_GAD_F03	3.07925	-1.35767	#5
T1D_036_1_GAD_B03	1.81632	-1.67611	#5
HD_018_2_GAD_E10	2.72822	-1.48773	#5
HD_034_1_GAD_D07	2.19693	-1.75516	#5
HD_034_1_GAD_F07	1.76822	-1.47749	#5
HD_034_1_GAD_A06	2.14242	-0.765552	#5
HD_034_1_GAD_A11	2.34437	-1.55664	#5
HD_034_1_GAD_B03	4.78225	-2.06509	#5
HD_034_1_GAD_B07	2.20702	-2.18247	#5
HD_034_1_GAD_B12	2.68167	-1.12536	#5
HD_034_1_GAD_C01	0.969374	-2.04937	#5
HD_034_1_GAD_C08	0.633317	-2.09357	#5
HD_034_1_GAD_D01	2.53259	-0.46044	#5
HD_034_1_GAD_D03	2.44639	0.619667	#5
HD_034_1_GAD_D11	2.93001	-0.0527571	#5
HD_034_1_GAD_F08	-2.26032	1.63785	#5
HD_034_1_GAD_G01	3.80831	-0.110721	#5
HD_034_1_GAD_G10	2.67505	0.363098	#5
HD_034_2_GAD_B08	1.94608	-1.68844	#5
HD_018_1_GAD_A08	1.95842	-1.33474	#5
HD_018_1_GAD_B04	1.11164	-0.0669084	#5
HD_018_1_GAD_B08	1.13514	-2.07431	#5
HD_018_1_GAD_C08	1.44791	-0.0952106	#5
HD_018_1_GAD_D07	1.45309	-0.000747683	#5
HD_018_1_GAD_D10	1.7912	-2.10784	#5
HD_018_1_GAD_E06	2.10162	0.384984	#5
HD_018_1_GAD_E10	1.26716	-1.90295	#5
HD_018_1_GAD_F09	2.1897	-0.351034	#5
HD_018_2_GAD_A06	2.98955	-2.46205	#5
HD_018_2_GAD_A08	1.45361	-0.990098	#5
HD_018_2_GAD_A11	2.15173	0.0742528	#5
HD_018_2_GAD_C04	2.66041	-0.70217	#5
HD_018_2_GAD_C07	1.71316	-0.847987	#5
HD_018_2_GAD_C12	2.60162	-0.551861	#5
HD_018_2_GAD_E06	1.05515	-1.48108	#5
HD_027_1_GAD_B11	1.55169	-1.80558	#5
HD_027_1_GAD_D04	1.06041	-1.29791	#5
HD_027_1_GAD_E05	3.70053	0.452311	#5
HD_027_1_GAD_F02	2.13603	-2.31398	#5
HD_027_1_GAD_F12	0.949747	-2.84202	#5
T1D_033_1_GAD_A05	1.81755	0.478979	#5
T1D_033_1_GAD_A11	1.94297	-0.550935	#5
T1D_033_1_GAD_B01	2.3447	-1.87396	#5
T1D_033_1_GAD_C08	0.903462	-2.16093	#5
T1D_033_1_GAD_C09	2.99825	-1.34092	#5
T1D_033_1_GAD_D10	1.3347	-1.46669	#5
T1D_033_1_GAD_G05	1.37384	-0.253159	#5
T1D_033_1_GAD_G08	1.1474	-0.783714	#5
T1D_033_2_GAD_A05	1.24883	-1.89964	#5
T1D_033_2_GAD_A07	1.0997	-2.29923	#5
T1D_033_2_GAD_B02	2.21667	-1.26202	#5
T1D_033_2_GAD_B12	1.61046	-2.43462	#5
T1D_033_2_GAD_D07	1.75753	-1.33708	#5
T1D_033_2_GAD_E08	0.940472	0.287075	#5
T1D_035_1_GAD_B03	3.51537	-0.788162	#5
T1D_035_1_GAD_B06	3.51476	0.0308221	#5
T1D_035_1_GAD_D06	3.01052	-1.97615	#5
T1D_035_1_GAD_D09	2.94617	-1.40515	#5
T1D_035_1_GAD_F02	-2.11966	1.62592	#5
T1D_035_1_GAD_F07	1.93155	-1.01522	#5
T1D_035_1_GAD_F10	2.06999	-1.53273	#5
T1D_035_1_GAD_G10	1.7218	-0.961198	#5
T1D_035_2_GAD_A02	-2.3055	1.65686	#5
T1D_035_2_GAD_A05	1.26333	-1.47699	#5
T1D_035_2_GAD_C02	4.97945	-0.627324	#5
T1D_035_2_GAD_C12	1.56871	-1.60721	#5
HD_035_1_GAD_A04	2.45383	-0.344702	#5
HD_035_1_GAD_A07	1.9	-1.64886	#5
HD_035_1_GAD_B06	2.02347	-0.493978	#5
HD_035_1_GAD_B08	3.49555	3.22739	#5
HD_035_1_GAD_C02	2.09252	0.129026	#5
HD_035_1_GAD_C07	1.96878	-1.19277	#5
HD_035_1_GAD_C11	3.8635	4.02279	#5
HD_035_1_GAD_D07	2.95929	-1.24751	#5
HD_035_1_GAD_E07	2.46667	-1.07146	#5
HD_035_1_GAD_F06	1.62646	-1.9147	#5
HD_035_1_GAD_G04	1.98316	-0.567912	#5
HD_035_1_GAD_G05	2.76642	-2.01347	#5
HD_035_2_GAD_A02	1.51497	-0.798116	#5
HD_035_2_GAD_A05	1.44413	-0.128656	#5
HD_035_2_GAD_B10	2.29785	-0.838839	#5
HD_035_2_GAD_C01	2.5273	-0.0973666	#5
HD_035_2_GAD_C02	1.66202	0.109425	#5
HD_016_2_GAD_A05	2.25515	-2.40091	#5
HD_016_2_GAD_D07	1.62583	-2.37064	#5
HD_016_2_GAD_D12	2.47929	-1.86551	#5
HD_016_2_GAD_E02	2.49567	-1.23655	#5
HD_016_2_GAD_E11	2.45753	-2.26941	#5
T1D_040_1_GAD_A06	2.38119	-0.922773	#5
T1D_040_1_GAD_A07	1.78272	-2.39361	#5
T1D_040_1_GAD_A11	1.22195	-1.8596	#5
T1D_040_1_GAD_B02	1.6755	-1.97679	#5
T1D_040_1_GAD_B06	1.60837	-2.16822	#5
T1D_040_1_GAD_B07	1.53196	-0.157389	#5
T1D_040_1_GAD_C04	1.78395	-1.32983	#5
T1D_040_1_GAD_C08	1.90972	-0.193154	#5
T1D_040_1_GAD_C11	1.88354	-0.0728697	#5
T1D_040_1_GAD_D09	2.38768	-2.17281	#5
T1D_040_1_GAD_F04	1.37322	-1.69251	#5
T1D_040_1_GAD_G02	1.41795	-2.13682	#5
T1D_040_1_GAD_G04	2.40492	-1.70621	#5
T1D_040_1_GAD_G05	1.83258	-0.813635	#5
T1D_040_1_GAD_G08	2.01108	-1.83987	#5
T1D_040_2_GAD_A05	1.80194	-0.506726	#5
T1D_040_2_GAD_B02	1.21231	-2.17877	#5
T1D_040_2_GAD_D08	2.39403	-0.228496	#5
T1D_034_1_GAD_C09	2.29311	-1.05904	#5
T1D_034_1_GAD_E03	1.90635	-0.273643	#5
T1D_034_1_GAD_E10	1.07383	-2.1369	#5
T1D_034_1_GAD_F02	2.90854	0.0820544	#5
T1D_034_2_GAD_A09	2.53601	-0.291298	#5
T1D_034_2_GAD_B05	2.52912	-1.96464	#5
T1D_034_2_GAD_D05	4.62892	-2.12674	#5
T1D_034_2_GAD_F11	2.09609	-2.45485	#5
T1D_034_2_GAD_G02	2.68192	-1.4322	#5
T1D_034_2_GAD_G03	1.7085	-0.486091	#5
T1D_034_3_GAD_A01	2.04358	-1.47807	#5
T1D_034_3_GAD_A03	2.29349	-1.5755	#5
T1D_034_3_GAD_C02	0.773383	-0.386413	#5
T1D_034_3_GAD_C05	2.02729	-2.29161	#5
T1D_034_3_GAD_D05	3.20845	-2.02455	#5
T1D_034_3_GAD_E03	1.59024	-0.527792	#5
T1D_034_4_GAD_A03	1.67647	-2.13724	#5
T1D_034_4_GAD_B09	1.75164	-1.57914	#5
T1D_038_1_GAD_B08	1.99481	0.454629	#5
T1D_038_1_GAD_C09	1.4168	-0.917302	#5
T1D_038_2_GAD_A01	1.48283	-0.470171	#5
T1D_038_2_GAD_C05	1.56047	-2.31851	#5
T1D_038_2_GAD_D02	1.13354	-2.20136	#5
T1D_038_2_GAD_F03	2.96699	-1.80922	#5
T1D_038_2_GAD_F12	-4.70739	0.519629	#5
T1D_038_2_GAD_G10	2.32563	-1.88732	#5
T1D_024_1_GAD_A05	1.42649	0.0278483	#5
T1D_024_1_GAD_B05	1.92914	0.214985	#5
T1D_024_1_GAD_C04	1.64132	-1.16785	#5
T1D_024_1_GAD_D05	1.23772	-1.87445	#5
T1D_024_1_GAD_D09	1.60005	-0.719491	#5
T1D_024_1_GAD_E01	1.25822	-2.49442	#5
T1D_024_1_GAD_E02	1.49831	-2.62016	#5
T1D_024_1_GAD_E06	1.17757	-0.577856	#5
T1D_024_1_GAD_F04	1.45568	-2.5619	#5
T1D_024_1_GAD_F10	0.919674	-2.21443	#5
T1D_024_1_GAD_G08	1.27792	-1.06173	#5
T1D_024_1_GAD_G11	1.47239	-2.32006	#5
T1D_024_2_GAD_A03	1.04775	-1.07781	#5
T1D_034_3_GAD_D07	2.87619	1.2265	#6
T1D_024_1_GAD_C03	3.65216	0.141519	#6
HD_018_1_GAD_F06	2.78535	1.54983	#6
HD_027_2_GAD_F12	3.77704	-0.271405	#6
HD_018_2_GAD_B05	3.40275	0.17529	#6
T1D_035_1_GAD_G06	4.31118	-1.38524	#6
T1D_034_3_GAD_B06	2.79974	2.72426	#6
HD_027_1_GAD_F07	4.15326	-1.0586	#6
HD_027_1_GAD_E12	2.56989	1.39139	#6
T1D_038_2_GAD_D07	2.8538	1.3282	#6
HD_027_1_GAD_A08	3.6993	-0.480483	#6
T1D_033_1_GAD_A09	3.27156	-0.00585502	#6
HD_027_1_GAD_C07	2.94144	0.722747	#6
HD_027_1_GAD_G02	2.03941	2.03753	#6
HD_027_1_GAD_F11	1.93485	2.23195	#6
T1D_034_1_GAD_D01	3.06772	1.13565	#6
HD_027_1_GAD_F01	4.12248	0.760019	#6
HD_018_1_GAD_F07	2.99959	0.744673	#6
HD_027_2_GAD_B03	4.18086	0.431075	#6
HD_034_1_GAD_C03	3.21964	1.75543	#6
HD_018_1_GAD_B09	2.43587	0.806386	#6
T1D_040_2_GAD_A07	3.02057	0.85959	#6
T1D_034_2_GAD_D10	2.75502	0.652139	#6
HD_018_1_GAD_D08	3.01267	1.2661	#6
HD_027_2_GAD_D07	4.28981	-1.16715	#6
HD_027_2_GAD_A04	4.1715	0.217557	#6
T1D_038_1_GAD_E02	2.7285	1.50692	#6
HD_018_1_GAD_F08	2.81968	1.05475	#6
T1D_040_1_GAD_G06	1.75281	1.93956	#6
T1D_034_2_GAD_B04	3.75699	1.06284	#6
T1D_033_2_GAD_E03	2.52559	1.03497	#6
T1D_033_2_GAD_A11	2.16395	2.0093	#6
T1D_033_2_GAD_E07	2.29823	1.86163	#6
HD_027_2_GAD_A10	4.55292	1.02851	#6
T1D_034_3_GAD_C03	3.24154	1.61328	#6
HD_034_1_GAD_A04	2.7868	0.689377	#6
HD_034_1_GAD_A09	2.39425	1.57506	#6
HD_034_1_GAD_B02	3.41978	0.231642	#6
HD_034_1_GAD_B04	3.75559	-1.25557	#6
HD_034_1_GAD_C11	4.88699	-1.48576	#6
HD_034_1_GAD_D12	2.56495	1.08024	#6
HD_034_1_GAD_E02	3.42782	-0.739796	#6
HD_034_2_GAD_A04	2.39495	1.93163	#6
HD_034_2_GAD_A06	2.86344	2.00549	#6
HD_034_2_GAD_B11	2.55196	1.18944	#6
HD_018_1_GAD_A01	2.26759	0.242624	#6
HD_018_1_GAD_A04	3.44024	0.719532	#6
HD_018_1_GAD_B01	3.81757	0.994441	#6
HD_018_1_GAD_C04	2.39155	0.677584	#6
HD_018_1_GAD_D01	2.66545	1.00634	#6
HD_018_1_GAD_D09	4.66097	0.141847	#6
HD_018_1_GAD_E01	3.19882	0.283992	#6
HD_018_1_GAD_E08	2.22112	2.24298	#6
HD_018_2_GAD_A10	2.27585	0.609178	#6
HD_018_2_GAD_B01	4.51915	-1.46055	#6
HD_018_2_GAD_B02	1.88704	1.92868	#6
HD_018_2_GAD_C03	4.90348	-1.17453	#6
HD_018_2_GAD_D09	3.57983	-2.29044	#6
HD_018_2_GAD_E01	2.65027	1.43764	#6
HD_018_2_GAD_E08	2.45354	0.362026	#6
HD_027_1_GAD_A11	2.57574	0.292869	#6
HD_027_1_GAD_A12	1.7888	2.16733	#6
HD_027_1_GAD_B02	3.76756	0.51268	#6
HD_027_1_GAD_C04	3.62286	0.788398	#6
HD_027_1_GAD_D05	3.91614	0.75263	#6
HD_027_1_GAD_D06	1.89795	2.04659	#6
HD_027_1_GAD_E10	4.01716	-0.836447	#6
HD_027_1_GAD_F04	3.94631	-0.941593	#6
HD_027_2_GAD_A03	4.00177	-0.917148	#6
HD_027_2_GAD_A08	3.2676	-1.511	#6
HD_027_2_GAD_C02	4.02007	-1.0719	#6
HD_027_2_GAD_C10	3.86852	1.02635	#6
HD_027_2_GAD_D03	4.74964	1.11827	#6
HD_027_2_GAD_D10	3.60742	1.01629	#6
HD_027_2_GAD_E04	3.83298	0.339899	#6
HD_027_2_GAD_F03	4.09323	-1.2413	#6
T1D_033_1_GAD_F05	3.24095	0.160833	#6
T1D_033_1_GAD_F06	2.01013	2.189	#6
T1D_035_1_GAD_B02	4.029	-1.24096	#6
T1D_035_1_GAD_B10	3.1006	1.07838	#6
T1D_035_1_GAD_C05	2.06441	2.07886	#6
T1D_035_1_GAD_D08	4.02747	-1.4412	#6
T1D_035_1_GAD_D10	2.48137	1.80154	#6
T1D_035_2_GAD_A09	3.68491	1.24504	#6
T1D_035_2_GAD_C06	2.61763	1.53591	#6
HD_035_1_GAD_A01	2.92148	1.70078	#6
HD_035_1_GAD_A09	1.83507	1.81168	#6
HD_035_1_GAD_A12	2.93002	1.86274	#6
HD_035_1_GAD_B01	3.67298	-0.10631	#6
HD_035_1_GAD_B04	3.2384	2.94529	#6
HD_035_1_GAD_C08	3.52955	3.1377	#6
HD_035_1_GAD_C09	2.17602	1.97375	#6
HD_035_1_GAD_D12	2.88692	2.24438	#6
HD_035_1_GAD_E08	3.62364	2.59963	#6
HD_035_1_GAD_F08	3.41743	3.36024	#6
HD_035_1_GAD_G01	2.24485	2.24477	#6
HD_035_1_GAD_G02	3.56818	2.83587	#6
HD_035_2_GAD_A03	3.50649	2.99856	#6
HD_035_2_GAD_A04	3.18647	0.510903	#6
HD_035_2_GAD_B06	2.85806	0.971163	#6
HD_035_2_GAD_C08	2.89935	0.827875	#6
HD_035_2_GAD_C09	2.88392	1.15946	#6
T1D_040_1_GAD_A10	-1.42328	1.40453	#6
T1D_040_1_GAD_B12	3.78405	-0.847813	#6
T1D_040_1_GAD_C05	3.79639	0.33582	#6
T1D_040_1_GAD_D01	3.83935	-0.67202	#6
T1D_040_1_GAD_E05	2.69864	1.81447	#6
T1D_040_1_GAD_E06	2.74243	1.88802	#6
T1D_040_1_GAD_E07	3.56999	-0.664232	#6
T1D_040_1_GAD_F10	3.49322	-0.105153	#6
T1D_040_1_GAD_F12	2.93794	0.747941	#6
T1D_040_1_GAD_G12	3.41514	0.720805	#6
T1D_040_2_GAD_A01	3.09602	1.69277	#6
T1D_040_2_GAD_A12	3.72243	1.09819	#6
T1D_040_2_GAD_B01	2.77069	1.21292	#6
T1D_040_2_GAD_B05	2.7753	0.941825	#6
T1D_040_2_GAD_C02	3.78585	0.526421	#6
T1D_034_1_GAD_B06	2.38858	1.54057	#6
T1D_034_2_GAD_A10	3.60333	0.585058	#6
T1D_034_2_GAD_G05	3.29226	1.00854	#6
T1D_034_3_GAD_B03	3.63104	1.26846	#6
T1D_034_3_GAD_D02	3.723	0.253693	#6
T1D_034_3_GAD_F09	2.68852	0.79602	#6
T1D_038_1_GAD_A07	2.4964	1.98077	#6
T1D_038_2_GAD_F10	2.70222	1.74345	#6
T1D_024_1_GAD_A07	3.83594	0.989287	#6
T1D_024_1_GAD_B04	4.07402	-1.15603	#6
T1D_024_1_GAD_E05	3.82385	0.298375	#6
T1D_024_1_GAD_F01	4.98126	0.0437751	#6
HD_027_2_GAD_C08	4.54201	0.727881	#7
T1D_035_2_GAD_D10	6.11599	-0.203231	#7
HD_027_1_GAD_B06	4.70231	0.86707	#7
T1D_024_2_GAD_B06	5.20522	0.598191	#7
T1D_033_2_GAD_B01	5.40486	-0.428979	#7
T1D_024_1_GAD_D01	4.88743	0.58071	#7
HD_027_2_GAD_B01	5.25878	0.165373	#7
T1D_033_2_GAD_C08	6.00773	-0.0896479	#7
T1D_033_1_GAD_C10	5.59156	-0.305024	#7
T1D_024_2_GAD_C08	6.26384	0.0997383	#7
T1D_034_1_GAD_E08	5.87283	0.574951	#7
HD_027_1_GAD_A09	4.2308	0.630084	#7
HD_035_1_GAD_B02	6.06118	-0.318664	#7
HD_027_1_GAD_G06	6.20834	0.0618663	#7
HD_027_1_GAD_B04	4.52902	0.633707	#7
HD_027_1_GAD_D08	4.94474	0.924816	#7
HD_027_1_GAD_C03	4.3406	0.867673	#7
HD_027_1_GAD_C09	6.04666	0.280914	#7
HD_027_1_GAD_D01	4.82755	0.877975	#7
T1D_033_2_GAD_B07	5.09931	0.88574	#7
HD_027_1_GAD_C05	6.31423	-0.0983218	#7
HD_027_2_GAD_F07	4.84428	0.907934	#7
T1D_040_1_GAD_B10	4.84008	0.977005	#7
T1D_038_1_GAD_A11	6.29593	-0.265949	#7
HD_027_1_GAD_A01	4.89003	0.597219	#7
HD_027_2_GAD_B11	4.78831	1.04572	#7
T1D_035_2_GAD_B08	5.61231	0.209324	#7
HD_027_1_GAD_G01	6.02102	0.246792	#7
T1D_024_2_GAD_C09	4.97755	0.393153	#7
T1D_034_3_GAD_C06	5.92473	0.455494	#7
T1D_035_1_GAD_C11	6.26303	0.231137	#7
T1D_024_2_GAD_D12	6.34784	0.575165	#7
HD_018_1_GAD_A10	5.80198	-0.171163	#7
HD_018_1_GAD_C05	5.94424	-0.139938	#7
HD_018_1_GAD_C07	6.28957	0.0483749	#7
HD_018_1_GAD_D11	5.95505	-0.0653765	#7
HD_018_2_GAD_A12	5.07933	0.468893	#7
HD_018_2_GAD_D02	5.36151	-0.865128	#7
HD_018_2_GAD_E05	5.34302	0.633591	#7
HD_018_2_GAD_E09	6.20147	0.520719	#7
HD_027_1_GAD_A04	4.60786	-0.280845	#7
HD_027_1_GAD_A05	4.212	0.678082	#7
HD_027_1_GAD_A07	4.94567	0.903364	#7
HD_027_1_GAD_C12	4.5615	0.858054	#7
HD_027_1_GAD_D11	4.42252	-0.0045838	#7
HD_027_1_GAD_D12	5.17328	0.659225	#7
HD_027_1_GAD_E04	3.87184	0.476011	#7
HD_027_1_GAD_E07	6.32143	0.348874	#7
HD_027_1_GAD_F06	6.24149	0.346978	#7
HD_027_1_GAD_F08	5.53926	0.594259	#7
HD_027_1_GAD_F09	6.16842	-0.154633	#7
HD_027_1_GAD_G10	6.18748	-0.229577	#7
HD_027_2_GAD_A05	6.13349	0.233007	#7
HD_027_2_GAD_A12	6.21162	-0.0696553	#7
HD_027_2_GAD_B06	5.39941	0.433249	#7
HD_027_2_GAD_B08	6.38193	0.130014	#7
HD_027_2_GAD_C05	4.33834	-0.0906876	#7
HD_027_2_GAD_C12	4.77352	0.947694	#7
HD_027_2_GAD_D02	6.32112	0.307945	#7
HD_027_2_GAD_D05	4.63872	0.315198	#7
HD_027_2_GAD_D08	4.53362	0.442146	#7
HD_027_2_GAD_D12	6.23237	0.327965	#7
HD_027_2_GAD_F09	5.00692	0.941304	#7
T1D_033_1_GAD_B07	6.00366	-0.431018	#7
T1D_033_2_GAD_C11	5.95949	0.190002	#7
T1D_035_1_GAD_A04	6.02737	0.342006	#7
T1D_035_1_GAD_B09	4.9459	0.510583	#7
T1D_035_2_GAD_A01	5.18576	0.988928	#7
T1D_035_2_GAD_A03	6.31284	0.388259	#7
T1D_035_2_GAD_A04	5.22026	-0.208439	#7
T1D_035_2_GAD_B04	4.98457	0.723815	#7
T1D_035_2_GAD_B11	5.70749	0.637436	#7
T1D_035_2_GAD_D06	6.45634	0.041099	#7
T1D_035_2_GAD_D07	6.22913	0.166579	#7
HD_035_1_GAD_A10	5.66485	-0.0721138	#7
HD_035_1_GAD_G03	5.44056	-0.385795	#7
HD_035_2_GAD_A01	6.0837	0.0831564	#7
T1D_040_1_GAD_C07	6.04546	0.0666162	#7
T1D_040_1_GAD_F05	4.75693	0.948925	#7
T1D_040_2_GAD_D04	4.63749	0.755411	#7
T1D_034_3_GAD_G02	5.46094	0.183795	#7
T1D_034_4_GAD_A01	6.29261	-0.144069	#7
T1D_038_1_GAD_A04	6.30038	0.367932	#7
T1D_038_1_GAD_D10	5.96116	0.232247	#7
T1D_024_1_GAD_A06	6.1305	-0.188962	#7
T1D_024_1_GAD_A12	5.77225	0.0637905	#7
T1D_024_1_GAD_C01	6.24809	-0.118721	#7
T1D_024_1_GAD_C07	6.1953	-0.226703	#7
T1D_024_1_GAD_D02	5.63204	-0.0170821	#7
T1D_024_1_GAD_D08	5.70428	0.268904	#7
T1D_024_1_GAD_E04	5.07675	0.57645	#7
T1D_024_1_GAD_E07	4.70602	0.277832	#7
T1D_024_1_GAD_F07	4.5966	-0.0828147	#7
T1D_024_1_GAD_F08	6.09927	0.104219	#7
T1D_024_2_GAD_A06	6.15741	-0.0347741	#7
T1D_024_2_GAD_C07	5.46228	-0.170056	#7
T1D_036_1_GAD_A12	3.62935	-3.92685	#8
T1D_035_1_GAD_F06	4.86	-0.698817	#8
HD_034_1_GAD_C05	3.56482	-3.34454	#8
T1D_033_1_GAD_G06	4.58379	-2.60714	#8
HD_018_2_GAD_D10	4.25212	-4.00037	#8
HD_027_2_GAD_B04	4.05536	3.63955	#8
HD_018_2_GAD_D07	3.72532	-2.88788	#8
HD_027_2_GAD_E08	3.60238	-2.62419	#8
HD_018_2_GAD_D04	3.80318	-3.16096	#8
HD_034_2_GAD_B10	5.65817	-2.51348	#8
HD_018_1_GAD_D05	5.34496	-1.8313	#8
T1D_024_1_GAD_B12	4.47503	-2.5384	#8
T1D_034_1_GAD_E09	4.24126	-2.40797	#8
T1D_034_1_GAD_A03	3.62223	-3.20914	#8
T1D_024_2_GAD_B02	5.54024	-2.53784	#8
T1D_034_1_GAD_B10	3.40659	-3.26897	#8
T1D_033_2_GAD_B03	4.04517	-2.04932	#8
HD_034_1_GAD_E06	3.4344	-2.79298	#8
HD_034_1_GAD_D05	3.70444	-2.79733	#8
HD_027_1_GAD_E06	4.50354	-0.355277	#8
T1D_033_1_GAD_C04	5.68428	-2.53464	#8
HD_018_1_GAD_C11	4.70058	-3.47664	#8
HD_027_2_GAD_C07	5.09083	-1.8032	#8
T1D_038_2_GAD_B12	4.75331	-1.07298	#8
T1D_034_3_GAD_F07	5.78076	-2.38272	#8
T1D_033_2_GAD_B04	4.13174	-2.40551	#8
HD_027_1_GAD_E02	4.48274	-3.94902	#8
HD_034_1_GAD_A03	5.76913	-2.36522	#8
HD_034_1_GAD_B10	5.59996	-2.20156	#8
HD_034_1_GAD_B11	3.64114	-3.48602	#8
HD_034_1_GAD_D08	4.63323	-0.880748	#8
HD_034_1_GAD_F02	4.28607	-2.23989	#8
HD_034_1_GAD_F04	3.67429	-3.46681	#8
HD_034_1_GAD_F10	5.13884	-2.86071	#8
HD_034_1_GAD_G08	5.55149	-2.54108	#8
HD_034_2_GAD_A11	5.14945	-3.07689	#8
HD_034_2_GAD_A12	4.98229	-2.6084	#8
HD_018_1_GAD_D12	5.54388	-2.29982	#8
HD_018_1_GAD_E03	5.46363	-2.34737	#8
HD_018_1_GAD_E05	4.44564	-3.12656	#8
HD_018_2_GAD_B08	4.51264	-1.96228	#8
HD_018_2_GAD_B09	5.83456	-2.56502	#8
HD_018_2_GAD_B11	5.49942	-2.39874	#8
HD_018_2_GAD_B12	4.2715	-3.96339	#8
HD_018_2_GAD_C06	5.39786	-2.14589	#8
HD_018_2_GAD_C09	3.57547	-1.09287	#8
HD_018_2_GAD_C10	3.29091	-0.958508	#8
HD_018_2_GAD_D06	3.44883	-2.27214	#8
HD_018_2_GAD_D08	3.59781	-3.67699	#8
HD_018_2_GAD_E02	4.08809	-3.08557	#8
HD_027_1_GAD_B07	3.86265	-1.04851	#8
HD_027_1_GAD_B08	4.87912	-2.16739	#8
HD_027_1_GAD_D10	4.23644	-2.70775	#8
HD_027_1_GAD_G07	3.51738	-2.53223	#8
HD_027_2_GAD_A02	4.5632	-3.23932	#8
HD_027_2_GAD_A11	4.87928	-3.58816	#8
HD_027_2_GAD_D04	4.39661	-1.67259	#8
HD_027_2_GAD_E01	4.8833	-2.85072	#8
HD_027_2_GAD_E03	4.74776	-3.75009	#8
HD_027_2_GAD_F02	3.39758	-3.26279	#8
HD_027_2_GAD_F10	5.59255	-2.32403	#8
T1D_033_1_GAD_A06	4.72801	-3.86817	#8
T1D_033_1_GAD_E09	4.60146	-2.68153	#8
T1D_033_1_GAD_F11	4.76255	-3.50778	#8
T1D_033_1_GAD_G04	5.38652	-2.13999	#8
T1D_033_2_GAD_A10	4.71415	-1.33907	#8
T1D_033_2_GAD_E09	5.29361	-1.82416	#8
T1D_035_1_GAD_C02	5.43655	-2.36379	#8
T1D_035_1_GAD_E12	4.59029	-3.34396	#8
T1D_035_1_GAD_F04	3.69964	-4.04465	#8
T1D_035_1_GAD_G01	3.69215	-4.00685	#8
T1D_035_2_GAD_D02	3.5251	-3.79868	#8
T1D_035_2_GAD_E01	4.35645	-2.30042	#8
T1D_036_1_GAD_A04	4.02324	-2.40802	#8
T1D_036_1_GAD_B10	3.84102	-2.43655	#8
T1D_036_1_GAD_C02	4.91247	-3.36495	#8
T1D_036_1_GAD_E01	3.43929	-3.87307	#8
T1D_036_1_GAD_E02	3.80674	-4.08544	#8
HD_035_2_GAD_C05	3.60099	-1.52654	#8
HD_016_2_GAD_A03	4.08677	-3.40731	#8
HD_016_2_GAD_A07	4.473	-3.80499	#8
HD_016_2_GAD_B03	5.42628	-2.83033	#8
HD_016_2_GAD_B04	5.57686	-2.63709	#8
HD_016_2_GAD_B11	-0.776175	2.21813	#8
HD_016_2_GAD_C08	5.59919	-2.10449	#8
HD_016_2_GAD_D06	5.84379	-2.72978	#8
HD_016_2_GAD_D11	5.52387	-2.54998	#8
HD_016_2_GAD_E06	5.90015	-2.48048	#8
T1D_040_1_GAD_B08	5.59402	-2.0367	#8
T1D_040_1_GAD_B09	5.55634	-1.88722	#8
T1D_040_1_GAD_F01	5.85232	-2.45656	#8
T1D_040_1_GAD_F11	5.61225	-2.60784	#8
T1D_040_2_GAD_C04	3.84782	-3.08929	#8
T1D_040_2_GAD_D02	5.42438	-2.46862	#8
T1D_034_1_GAD_B07	5.59081	-1.94693	#8
T1D_034_1_GAD_D05	5.35889	-2.43887	#8
T1D_034_1_GAD_F09	3.3497	-1.91408	#8
T1D_034_1_GAD_G03	3.72489	-3.6357	#8
T1D_034_1_GAD_G07	4.88217	-1.21432	#8
T1D_034_2_GAD_A08	4.7293	-1.30122	#8
T1D_034_2_GAD_D08	4.35289	-3.0196	#8
T1D_034_2_GAD_F07	3.58694	-3.64101	#8
T1D_034_2_GAD_G04	3.61748	-3.9523	#8
T1D_034_2_GAD_G06	4.17183	-3.86121	#8
T1D_034_3_GAD_A02	5.7015	-2.72332	#8
T1D_034_3_GAD_A05	3.57159	-2.48893	#8
T1D_034_3_GAD_E02	4.21081	-1.99191	#8
T1D_034_3_GAD_E05	3.30895	-2.46022	#8
T1D_034_3_GAD_E08	3.73773	-3.24164	#8
T1D_034_3_GAD_G05	4.13563	-4.00828	#8
T1D_034_4_GAD_A04	3.35634	-3.68773	#8
T1D_038_1_GAD_B01	4.66397	-3.76735	#8
T1D_038_1_GAD_B03	5.56577	-1.89605	#8
T1D_038_1_GAD_E05	4.75134	-3.51875	#8
T1D_038_1_GAD_G07	4.75155	-3.76679	#8
T1D_038_2_GAD_F09	4.73316	-3.7746	#8
T1D_024_1_GAD_A01	5.35173	-2.6967	#8
T1D_024_1_GAD_A03	3.77	-3.60229	#8
T1D_024_1_GAD_B02	3.87443	-3.0595	#8
T1D_024_1_GAD_C10	5.14464	-2.59952	#8
T1D_024_1_GAD_D03	4.73112	-0.98219	#8
T1D_024_1_GAD_G02	3.1439	-2.8865	#8
T1D_024_1_GAD_G04	3.08588	-2.66994	#8
T1D_024_2_GAD_A12	4.68029	-3.866	#8
T1D_024_2_GAD_C06	5.44472	-2.18097	#8
T1D_024_2_GAD_D04	4.5318	-0.98301	#8
T1D_033_1_GAD_D03	3.51603	3.6885	#9
HD_016_2_GAD_C12	2.60236	4.30552	#9
T1D_033_2_GAD_A03	2.94959	3.97378	#9
T1D_034_2_GAD_E10	3.3369	4.25771	#9
T1D_038_1_GAD_B10	3.22236	4.80383	#9
T1D_034_3_GAD_G11	2.68738	4.22441	#9
T1D_033_1_GAD_C01	2.50499	3.376	#9
T1D_034_1_GAD_E05	3.37587	4.7331	#9
HD_016_2_GAD_A08	3.05293	4.81004	#9
HD_016_2_GAD_A04	3.29172	4.666	#9
HD_035_1_GAD_D09	2.90017	4.07257	#9
T1D_024_2_GAD_E02	3.69692	4.26204	#9
T1D_034_1_GAD_F10	2.87369	4.4942	#9
T1D_038_1_GAD_E03	3.06488	4.63062	#9
HD_034_1_GAD_E05	3.84054	4.1078	#9
T1D_038_1_GAD_A02	3.13966	4.29826	#9
HD_035_1_GAD_F03	3.89282	4.16242	#9
T1D_038_2_GAD_A09	2.79963	4.49576	#9
T1D_038_2_GAD_G09	2.95889	4.93899	#9
HD_034_1_GAD_A08	3.50865	4.34852	#9
HD_034_1_GAD_A12	2.82098	4.51996	#9
HD_034_1_GAD_C09	3.18037	4.85729	#9
HD_034_1_GAD_F05	3.61605	4.16929	#9
HD_034_2_GAD_B06	3.44401	4.42378	#9
HD_018_2_GAD_B06	3.51482	4.62574	#9
HD_027_1_GAD_G12	3.62679	3.33145	#9
HD_035_1_GAD_A08	3.88828	4.25806	#9
HD_035_1_GAD_B07	3.45685	3.40524	#9
HD_035_1_GAD_D02	3.62556	3.71139	#9
HD_035_1_GAD_D04	3.71691	3.97932	#9
HD_035_1_GAD_D08	3.55829	4.69865	#9
HD_035_1_GAD_E01	3.63265	3.8298	#9
HD_035_1_GAD_E02	3.56943	3.94772	#9
HD_035_1_GAD_E03	2.65151	4.07444	#9
HD_035_1_GAD_E05	2.95779	3.98229	#9
HD_035_1_GAD_F07	2.59072	3.85487	#9
HD_016_2_GAD_A10	3.32744	4.41076	#9
HD_016_2_GAD_C03	3.19824	4.4303	#9
HD_016_2_GAD_D04	2.90457	4.57468	#9
HD_016_2_GAD_D05	3.09808	4.68204	#9
HD_016_2_GAD_E08	3.01204	4.71436	#9
T1D_040_1_GAD_B04	3.24793	4.81381	#9
T1D_040_1_GAD_E04	3.81809	4.19497	#9
T1D_040_1_GAD_G07	2.82035	4.35213	#9
T1D_040_1_GAD_G11	3.06674	3.77498	#9
T1D_040_2_GAD_A06	2.74454	4.19493	#9
T1D_040_2_GAD_E03	3.48941	3.76418	#9
T1D_034_1_GAD_B03	3.40841	3.96575	#9
T1D_034_1_GAD_B05	3.14431	3.9349	#9
T1D_034_1_GAD_D02	2.77546	4.34241	#9
T1D_034_1_GAD_D09	3.29642	4.53127	#9
T1D_034_1_GAD_E04	3.64079	4.12903	#9
T1D_034_1_GAD_F04	2.96894	4.45662	#9
T1D_034_1_GAD_F11	3.15503	4.82065	#9
T1D_034_2_GAD_A05	3.76853	4.41675	#9
T1D_034_2_GAD_B08	3.40666	4.41372	#9
T1D_034_2_GAD_E06	3.00392	3.95954	#9
T1D_034_2_GAD_F02	3.03629	4.20735	#9
T1D_034_2_GAD_F04	2.92308	4.69222	#9
T1D_034_2_GAD_G09	3.32582	4.8678	#9
T1D_034_3_GAD_A04	3.34947	3.88534	#9
T1D_034_3_GAD_A07	2.98758	4.58107	#9
T1D_034_3_GAD_B05	2.83938	4.11044	#9
T1D_034_3_GAD_D01	3.67983	4.38902	#9
T1D_034_3_GAD_D10	2.83304	4.35573	#9
T1D_034_3_GAD_E11	3.44934	4.27211	#9
T1D_034_3_GAD_F04	3.26534	4.12139	#9
T1D_034_3_GAD_F05	3.07013	4.01287	#9
T1D_034_3_GAD_F06	3.05401	3.91134	#9
T1D_034_4_GAD_A09	3.40853	4.00732	#9
T1D_034_4_GAD_B06	3.06571	4.10943	#9
T1D_034_4_GAD_C04	3.66316	4.37316	#9
T1D_038_1_GAD_A03	3.64361	4.21861	#9
T1D_038_1_GAD_A10	3.1428	4.57151	#9
T1D_038_1_GAD_E12	3.66753	3.99403	#9
T1D_038_2_GAD_A02	3.7875	4.43554	#9
T1D_038_2_GAD_D10	2.97308	4.58868	#9
T1D_038_2_GAD_E12	2.91421	4.6069	#9
T1D_024_1_GAD_A02	3.16397	4.69552	#9
T1D_024_1_GAD_A04	3.67581	4.3975	#9
T1D_024_1_GAD_A08	2.98055	3.87007	#9
T1D_024_1_GAD_B08	3.36677	4.03528	#9
T1D_024_1_GAD_C02	3.14229	4.60743	#9
T1D_024_1_GAD_C05	2.65727	3.66461	#9
T1D_024_1_GAD_G03	2.76904	3.98736	#9
T1D_024_1_GAD_G05	3.73045	4.12141	#9

## Sheet: Fig2C_UMAP_HDvsT1D
Cell_code	UMAP_1	UMAP_2	Type_of_subject	Genex_cluster
HD_027_2_GAD_F04	-3.0875	1.09269	HD	#1
HD_018_1_GAD_C10	-2.68993	1.40883	HD	#1
HD_027_2_GAD_B07	-4.77263	1.55869	HD	#1
HD_018_1_GAD_F02	-0.691344	1.84172	HD	#1
HD_034_1_GAD_A02	-3.18119	1.59259	HD	#1
HD_016_2_GAD_C01	-4.90016	-0.419642	HD	#1
HD_016_2_GAD_E04	-3.66813	0.712024	HD	#1
HD_027_2_GAD_B09	-2.89787	1.44573	HD	#1
HD_027_1_GAD_F10	-3.20474	1.19686	HD	#1
HD_018_1_GAD_B05	-1.39116	1.8431	HD	#1
HD_016_2_GAD_E03	-2.94334	2.52732	HD	#1
HD_034_1_GAD_D04	-5.05412	2.43113	HD	#1
HD_034_1_GAD_D09	-4.70523	-1.41695	HD	#1
HD_034_1_GAD_E12	-3.08852	1.77373	HD	#1
HD_034_1_GAD_F01	-4.98961	-0.522889	HD	#1
HD_034_1_GAD_G03	-5.11835	-1.41791	HD	#1
HD_034_1_GAD_G05	-3.8474	3.76331	HD	#1
HD_034_1_GAD_G11	-5.26422	-0.376619	HD	#1
HD_034_1_GAD_G12	-5.60064	0.0659112	HD	#1
HD_034_2_GAD_A05	-2.55668	1.04991	HD	#1
HD_034_2_GAD_A07	-5.30187	0.805268	HD	#1
HD_034_2_GAD_A10	-5.58126	1.05906	HD	#1
HD_034_2_GAD_B09	-5.77003	0.417354	HD	#1
HD_034_2_GAD_B12	-2.91608	0.784246	HD	#1
HD_018_1_GAD_A12	-2.5131	1.75578	HD	#1
HD_018_1_GAD_B06	-1.77819	1.80163	HD	#1
HD_018_2_GAD_A02	-2.97671	0.809397	HD	#1
HD_018_2_GAD_C11	-3.03337	0.727673	HD	#1
HD_018_2_GAD_D01	-3.41964	1.20409	HD	#1
HD_027_1_GAD_B01	-3.4803	0.57452	HD	#1
HD_027_1_GAD_C02	-4.79407	-1.46825	HD	#1
HD_027_1_GAD_D07	-4.88888	1.57964	HD	#1
HD_027_1_GAD_E01	4.00395	-4.0333	HD	#1
HD_027_1_GAD_E09	-5.06127	0.338569	HD	#1
HD_027_1_GAD_G11	-3.1511	1.13131	HD	#1
HD_027_2_GAD_A06	-4.71068	-1.92674	HD	#1
HD_027_2_GAD_B02	-2.97732	2.04367	HD	#1
HD_027_2_GAD_B10	-5.63694	1.16222	HD	#1
HD_027_2_GAD_B12	-4.3886	1.94865	HD	#1
HD_027_2_GAD_C03	-3.40325	1.01419	HD	#1
HD_027_2_GAD_C04	-2.55989	2.03242	HD	#1
HD_027_2_GAD_C06	-4.99676	-0.310877	HD	#1
HD_027_2_GAD_D01	-3.404	1.07571	HD	#1
HD_027_2_GAD_E10	-5.83742	1.03368	HD	#1
HD_027_2_GAD_E12	-3.98022	0.449135	HD	#1
HD_027_2_GAD_F06	-3.27171	1.71013	HD	#1
HD_027_2_GAD_G02	-4.35509	2.33369	HD	#1
HD_035_1_GAD_B12	-4.9897	-1.59435	HD	#1
HD_035_1_GAD_C06	-3.75426	1.14147	HD	#1
HD_035_1_GAD_D10	-5.34071	-0.559649	HD	#1
HD_035_1_GAD_D11	-2.40197	0.82097	HD	#1
HD_035_1_GAD_E10	-5.24248	0.448728	HD	#1
HD_035_1_GAD_E11	-5.43395	0.947388	HD	#1
HD_035_1_GAD_F01	-3.87591	1.59841	HD	#1
HD_035_1_GAD_F12	-5.70084	0.937572	HD	#1
HD_035_1_GAD_G09	-4.37837	2.04928	HD	#1
HD_035_2_GAD_A09	-4.47307	1.71531	HD	#1
HD_035_2_GAD_B08	-4.82869	1.50263	HD	#1
HD_035_2_GAD_D11	-4.17723	3.73034	HD	#1
HD_016_2_GAD_A02	-4.91985	0.0301785	HD	#1
HD_016_2_GAD_A11	-3.98572	1.07519	HD	#1
HD_016_2_GAD_B06	-3.06441	1.31368	HD	#1
HD_016_2_GAD_B07	-3.93277	2.82737	HD	#1
HD_016_2_GAD_B12	-3.71258	0.799507	HD	#1
HD_016_2_GAD_C04	-4.22069	2.07449	HD	#1
HD_016_2_GAD_C06	-2.98826	0.714099	HD	#1
HD_016_2_GAD_C11	-2.67923	2.85685	HD	#1
HD_016_2_GAD_D02	-4.45018	1.47664	HD	#1
HD_016_2_GAD_E12	-2.84849	1.14092	HD	#1
HD_016_2_GAD_F11	-5.73881	-0.0174077	HD	#1
HD_016_2_GAD_F12	-3.23699	0.756774	HD	#1
T1D_034_2_GAD_F05	-3.281	0.916655	T1D	#1
T1D_038_2_GAD_F11	-4.38901	2.10817	T1D	#1
T1D_034_3_GAD_F02	-1.89176	2.53654	T1D	#1
T1D_036_1_GAD_D02	-3.71604	1.22242	T1D	#1
T1D_035_2_GAD_C10	-3.92161	2.21011	T1D	#1
T1D_035_1_GAD_B04	-2.92261	0.186055	T1D	#1
T1D_038_1_GAD_B07	1.79149	-2.22171	T1D	#1
T1D_040_1_GAD_D12	-3.76359	3.83949	T1D	#1
T1D_038_2_GAD_F07	-3.26045	0.882935	T1D	#1
T1D_033_2_GAD_B05	-4.44896	0.821179	T1D	#1
T1D_035_2_GAD_A07	-3.58476	2.21271	T1D	#1
T1D_033_2_GAD_A06	-2.99089	1.37778	T1D	#1
T1D_033_1_GAD_D02	-4.4097	1.0165	T1D	#1
T1D_038_2_GAD_C03	-3.74897	1.95274	T1D	#1
T1D_033_1_GAD_B09	-5.55227	-0.450586	T1D	#1
T1D_033_1_GAD_B11	-5.52886	-0.107953	T1D	#1
T1D_033_1_GAD_B12	-5.58398	0.170552	T1D	#1
T1D_033_1_GAD_C12	-4.18952	1.92722	T1D	#1
T1D_033_1_GAD_D06	-5.00029	-0.731221	T1D	#1
T1D_033_1_GAD_D08	-5.90867	0.0387666	T1D	#1
T1D_033_1_GAD_D09	-5.63589	0.671441	T1D	#1
T1D_033_1_GAD_D11	-5.16638	0.3185	T1D	#1
T1D_033_1_GAD_D12	-3.11671	2.94315	T1D	#1
T1D_033_1_GAD_E04	-4.01393	1.87616	T1D	#1
T1D_033_1_GAD_E05	-3.73599	3.72423	T1D	#1
T1D_033_1_GAD_E06	-3.93074	1.76024	T1D	#1
T1D_033_1_GAD_E10	-5.53288	-0.231105	T1D	#1
T1D_033_1_GAD_F09	-4.71185	1.61081	T1D	#1
T1D_033_1_GAD_F10	-4.20229	1.86262	T1D	#1
T1D_033_1_GAD_G07	-4.87913	1.87025	T1D	#1
T1D_033_1_GAD_G11	-5.19056	-1.34027	T1D	#1
T1D_033_1_GAD_G12	-5.62126	0.437061	T1D	#1
T1D_033_2_GAD_A04	-5.24994	0.0491324	T1D	#1
T1D_033_2_GAD_A12	-4.44951	3.4773	T1D	#1
T1D_033_2_GAD_B06	-4.6359	1.92774	T1D	#1
T1D_033_2_GAD_C09	-3.87008	2.41191	T1D	#1
T1D_035_1_GAD_A03	-3.59293	1.84381	T1D	#1
T1D_035_1_GAD_A09	-3.84807	3.82991	T1D	#1
T1D_035_1_GAD_A11	-4.45029	-0.720363	T1D	#1
T1D_035_1_GAD_A12	-4.84836	-1.01929	T1D	#1
T1D_035_1_GAD_B12	-5.02636	2.29752	T1D	#1
T1D_035_1_GAD_C01	-2.79452	0.997461	T1D	#1
T1D_035_1_GAD_C09	-5.43079	-0.424087	T1D	#1
T1D_035_1_GAD_D11	-5.11861	0.241927	T1D	#1
T1D_035_1_GAD_F01	-4.40415	1.17206	T1D	#1
T1D_035_1_GAD_F11	-4.86922	2.73069	T1D	#1
T1D_035_1_GAD_G02	-3.20788	3.16115	T1D	#1
T1D_035_1_GAD_G03	-5.3661	0.0158641	T1D	#1
T1D_035_1_GAD_G11	-5.04565	1.57969	T1D	#1
T1D_035_1_GAD_G12	-4.89968	-1.4809	T1D	#1
T1D_035_2_GAD_A11	-3.76653	1.85908	T1D	#1
T1D_035_2_GAD_B09	-5.09037	0.311184	T1D	#1
T1D_035_2_GAD_B12	-3.1964	3.19363	T1D	#1
T1D_035_2_GAD_C03	-2.60358	1.39326	T1D	#1
T1D_035_2_GAD_C11	-4.94043	-0.619661	T1D	#1
T1D_035_2_GAD_D05	-4.94394	-1.58732	T1D	#1
T1D_035_2_GAD_D09	-5.57484	-0.0963847	T1D	#1
T1D_035_2_GAD_E04	-2.76423	2.2812	T1D	#1
T1D_035_2_GAD_E07	-4.50243	0.426301	T1D	#1
T1D_035_2_GAD_F12	-5.70465	0.0360812	T1D	#1
T1D_036_1_GAD_A08	-4.95015	-1.01192	T1D	#1
T1D_036_1_GAD_A11	-2.7887	1.74346	T1D	#1
T1D_036_1_GAD_C11	-4.41656	2.32104	T1D	#1
T1D_036_1_GAD_D07	-5.41313	-0.254749	T1D	#1
T1D_036_1_GAD_D11	-4.40838	-1.12939	T1D	#1
T1D_040_1_GAD_A12	-3.40685	2.14598	T1D	#1
T1D_040_1_GAD_B11	2.9463	-1.50471	T1D	#1
T1D_040_1_GAD_D06	-3.34237	0.702057	T1D	#1
T1D_040_1_GAD_D10	-1.03455	1.89285	T1D	#1
T1D_040_1_GAD_E12	-3.59137	2.50162	T1D	#1
T1D_040_2_GAD_A03	-4.75315	2.21318	T1D	#1
T1D_040_2_GAD_A11	-4.13416	3.61838	T1D	#1
T1D_040_2_GAD_B08	-3.12589	2.65115	T1D	#1
T1D_040_2_GAD_B11	-5.83417	0.13679	T1D	#1
T1D_040_2_GAD_B12	-4.89669	2.26751	T1D	#1
T1D_040_2_GAD_C06	-3.71361	2.91296	T1D	#1
T1D_040_2_GAD_C09	-4.39157	1.60311	T1D	#1
T1D_040_2_GAD_D03	-4.95569	-0.515594	T1D	#1
T1D_040_2_GAD_D07	-4.82779	-0.622175	T1D	#1
T1D_040_2_GAD_D09	-4.08074	1.95072	T1D	#1
T1D_040_2_GAD_E04	-5.07752	0.775726	T1D	#1
T1D_040_2_GAD_E05	-5.37772	-0.923642	T1D	#1
T1D_040_2_GAD_E06	-5.76415	1.67052	T1D	#1
T1D_040_2_GAD_E07	-5.18331	-0.183346	T1D	#1
T1D_034_1_GAD_B01	-1.91632	1.99581	T1D	#1
T1D_034_1_GAD_B02	-2.3307	0.970056	T1D	#1
T1D_034_1_GAD_C01	1.99079	-2.40894	T1D	#1
T1D_034_1_GAD_C02	-3.83602	2.90466	T1D	#1
T1D_034_1_GAD_C10	-5.40136	0.512892	T1D	#1
T1D_034_1_GAD_D03	-3.95385	1.11678	T1D	#1
T1D_034_1_GAD_F08	-5.35493	0.346266	T1D	#1
T1D_034_1_GAD_G01	-3.10453	1.42214	T1D	#1
T1D_034_1_GAD_G06	-3.70575	2.48033	T1D	#1
T1D_034_1_GAD_G08	-2.86815	1.58855	T1D	#1
T1D_034_2_GAD_E11	-5.10043	1.19462	T1D	#1
T1D_038_1_GAD_A06	-5.85897	1.90412	T1D	#1
T1D_038_1_GAD_A12	-2.7567	1.18115	T1D	#1
T1D_038_1_GAD_C05	-2.1354	2.5504	T1D	#1
T1D_038_1_GAD_D01	-1.91623	2.24879	T1D	#1
T1D_038_1_GAD_D02	-4.89732	2.49778	T1D	#1
T1D_038_1_GAD_D03	-4.22412	2.54775	T1D	#1
T1D_038_1_GAD_D11	-5.39512	1.89885	T1D	#1
T1D_038_1_GAD_D12	-5.64416	2.79409	T1D	#1
T1D_038_1_GAD_E01	-5.56766	0.0702095	T1D	#1
T1D_038_1_GAD_E04	-5.7311	1.30092	T1D	#1
T1D_038_1_GAD_E09	-4.38111	2.04569	T1D	#1
T1D_038_1_GAD_E10	-4.67618	3.1119	T1D	#1
T1D_038_1_GAD_F01	-5.25893	1.09258	T1D	#1
T1D_038_1_GAD_F02	-4.45537	3.00002	T1D	#1
T1D_038_1_GAD_F04	-3.12676	3.1021	T1D	#1
T1D_038_1_GAD_F05	-5.43177	1.92552	T1D	#1
T1D_038_1_GAD_F06	-3.65963	3.59207	T1D	#1
T1D_038_1_GAD_F08	-5.05737	1.48589	T1D	#1
T1D_038_1_GAD_G10	-3.78001	-1.27103	T1D	#1
T1D_038_1_GAD_G11	-4.0595	3.37605	T1D	#1
T1D_038_1_GAD_G12	-5.73791	1.79882	T1D	#1
T1D_038_2_GAD_A04	-2.82203	2.49232	T1D	#1
T1D_038_2_GAD_A07	-2.12329	0.895767	T1D	#1
T1D_038_2_GAD_A10	-3.21816	2.83054	T1D	#1
T1D_038_2_GAD_B01	-2.94277	2.56071	T1D	#1
T1D_038_2_GAD_B02	-4.56162	3.13548	T1D	#1
T1D_038_2_GAD_B04	-2.91787	1.27226	T1D	#1
T1D_038_2_GAD_B08	-4.88604	2.35039	T1D	#1
T1D_038_2_GAD_B10	-5.15555	-0.410991	T1D	#1
T1D_038_2_GAD_B11	-5.29217	2.42723	T1D	#1
T1D_038_2_GAD_C08	-4.57588	2.13377	T1D	#1
T1D_038_2_GAD_C10	-5.67252	1.94513	T1D	#1
T1D_038_2_GAD_C12	-2.71142	2.77852	T1D	#1
T1D_038_2_GAD_D06	-3.21702	2.77783	T1D	#1
T1D_038_2_GAD_D09	-3.04267	1.04567	T1D	#1
T1D_038_2_GAD_D11	-4.89493	-1.65744	T1D	#1
T1D_038_2_GAD_F02	-3.5593	2.30514	T1D	#1
T1D_038_2_GAD_F04	-4.77049	2.49399	T1D	#1
T1D_038_2_GAD_G03	-1.92935	2.07431	T1D	#1
T1D_038_2_GAD_G08	-4.06058	1.85295	T1D	#1
T1D_038_2_GAD_G11	-3.53731	2.49365	T1D	#1
T1D_024_1_GAD_B09	-2.54702	1.31593	T1D	#1
T1D_024_1_GAD_B11	-3.89583	3.79845	T1D	#1
T1D_024_1_GAD_C08	-4.89994	1.5371	T1D	#1
T1D_024_1_GAD_C12	-3.2454	2.60136	T1D	#1
T1D_024_1_GAD_D12	-5.20975	-0.130678	T1D	#1
T1D_024_1_GAD_E03	-3.56165	0.672475	T1D	#1
T1D_024_1_GAD_G01	-3.43194	1.86528	T1D	#1
T1D_024_1_GAD_G09	-4.13289	2.61283	T1D	#1
T1D_024_2_GAD_A01	-5.37347	0.225932	T1D	#1
T1D_024_2_GAD_A04	-2.99231	2.47353	T1D	#1
T1D_024_2_GAD_B09	-4.99095	-1.54112	T1D	#1
T1D_024_2_GAD_B10	-5.14322	-0.980534	T1D	#1
T1D_024_2_GAD_B11	-3.79912	2.00519	T1D	#1
T1D_024_2_GAD_C01	-0.769943	1.58484	T1D	#1
T1D_024_2_GAD_C03	-4.90191	-0.162401	T1D	#1
T1D_024_2_GAD_C04	-3.72882	2.08812	T1D	#1
T1D_024_2_GAD_D01	-5.05512	-0.579817	T1D	#1
T1D_024_2_GAD_D06	-3.48932	2.01313	T1D	#1
T1D_024_2_GAD_D10	-3.38135	2.55644	T1D	#1
T1D_024_2_GAD_D11	-5.21338	1.18835	T1D	#1
HD_027_1_GAD_G08	1.34071	-3.04889	HD	#10
HD_034_1_GAD_B09	1.48593	-3.79498	HD	#10
HD_034_1_GAD_C04	1.42209	-3.38739	HD	#10
HD_018_1_GAD_G04	2.23752	-2.90364	HD	#10
HD_027_2_GAD_A07	1.91721	-3.62814	HD	#10
HD_035_1_GAD_D03	1.59125	-3.03245	HD	#10
T1D_034_2_GAD_B06	1.5583	-3.83937	T1D	#10
T1D_033_2_GAD_A08	1.56564	-3.94118	T1D	#10
T1D_034_3_GAD_D04	1.53169	-3.85054	T1D	#10
T1D_024_1_GAD_F06	1.34907	-3.77225	T1D	#10
T1D_035_1_GAD_E03	1.54233	-3.91219	T1D	#10
T1D_038_2_GAD_C07	1.77778	-3.18316	T1D	#10
T1D_035_1_GAD_D01	1.57728	-3.98339	T1D	#10
T1D_033_1_GAD_B04	1.43939	-3.82261	T1D	#10
T1D_038_1_GAD_E11	1.3719	-3.93001	T1D	#10
T1D_033_1_GAD_A12	1.28216	-3.39073	T1D	#10
T1D_035_1_GAD_A05	5.00069	-1.64753	T1D	#10
T1D_035_1_GAD_E09	1.58113	-3.96782	T1D	#10
T1D_035_2_GAD_D08	1.79009	-3.34204	T1D	#10
T1D_040_1_GAD_A08	1.65241	-3.45626	T1D	#10
T1D_040_2_GAD_A09	1.47565	-3.9823	T1D	#10
T1D_040_2_GAD_E02	1.66516	-3.31726	T1D	#10
T1D_034_3_GAD_D11	1.72582	-3.30373	T1D	#10
T1D_034_3_GAD_G01	1.51904	-3.84007	T1D	#10
T1D_034_4_GAD_B10	1.29185	-3.60065	T1D	#10
T1D_038_2_GAD_A12	5.04603	-1.92806	T1D	#10
T1D_024_1_GAD_D06	1.45061	-4.03669	T1D	#10
T1D_024_2_GAD_A11	1.90066	-3.28013	T1D	#10
HD_016_2_GAD_D03	-4.07827	-2.45986	HD	#2
HD_018_1_GAD_A05	-0.76159	0.422449	HD	#2
HD_027_1_GAD_D02	-0.46819	1.46017	HD	#2
HD_018_2_GAD_C08	-2.08283	0.581605	HD	#2
HD_018_2_GAD_C02	-1.44385	0.862588	HD	#2
HD_027_1_GAD_A10	-0.116537	1.29736	HD	#2
HD_018_1_GAD_E02	-1.94366	0.13102	HD	#2
HD_027_1_GAD_E08	-2.04437	-2.88168	HD	#2
HD_018_1_GAD_D04	-0.450098	1.13636	HD	#2
HD_018_1_GAD_B07	-2.24885	0.232544	HD	#2
HD_018_1_GAD_C03	0.672701	-1.88287	HD	#2
HD_027_1_GAD_B05	-1.61294	0.953541	HD	#2
HD_018_1_GAD_E11	-1.83692	0.291877	HD	#2
HD_016_2_GAD_B09	-2.05789	1.60202	HD	#2
HD_016_2_GAD_D08	-2.0999	-2.87724	HD	#2
HD_018_2_GAD_D12	-0.326647	1.15085	HD	#2
HD_018_1_GAD_A09	-1.30619	-1.14966	HD	#2
HD_027_1_GAD_F05	-3.06327	-1.01471	HD	#2
HD_016_2_GAD_D10	-4.52857	-2.02825	HD	#2
HD_034_1_GAD_F06	2.19109	1.56788	HD	#2
HD_034_2_GAD_A03	-0.847791	0.872858	HD	#2
HD_034_1_GAD_A05	0.349025	0.317221	HD	#2
HD_034_1_GAD_A10	-2.9563	-2.81905	HD	#2
HD_034_1_GAD_B05	-0.92125	0.671345	HD	#2
HD_034_1_GAD_B06	-0.4555	0.60526	HD	#2
HD_034_1_GAD_B08	-2.67973	-0.991527	HD	#2
HD_034_1_GAD_E09	-1.6657	-2.95741	HD	#2
HD_034_1_GAD_E11	3.10064	4.41805	HD	#2
HD_034_1_GAD_F09	-1.41957	0.425763	HD	#2
HD_034_1_GAD_G07	2.227	0.561095	HD	#2
HD_034_1_GAD_G09	-1.28629	-0.950825	HD	#2
HD_034_2_GAD_A02	-1.68347	-0.566369	HD	#2
HD_034_2_GAD_A08	-1.47773	1.4136	HD	#2
HD_034_2_GAD_A09	-1.88888	1.09453	HD	#2
HD_018_1_GAD_A02	-3.66819	-1.48577	HD	#2
HD_018_1_GAD_A06	-1.6353	0.304775	HD	#2
HD_018_1_GAD_A11	-0.182817	-0.385546	HD	#2
HD_018_1_GAD_B12	-5.49098	-0.0901982	HD	#2
HD_018_1_GAD_D02	1.79587	1.42635	HD	#2
HD_018_1_GAD_E09	-2.15457	-0.136004	HD	#2
HD_018_1_GAD_F05	-1.63854	-2.54566	HD	#2
HD_018_2_GAD_A04	-3.62035	-1.61064	HD	#2
HD_018_2_GAD_A07	-4.34326	-1.36467	HD	#2
HD_018_2_GAD_A09	0.675209	-0.633242	HD	#2
HD_018_2_GAD_B03	-2.24205	1.76	HD	#2
HD_018_2_GAD_C01	-0.600226	1.06083	HD	#2
HD_018_2_GAD_C05	-2.14704	-0.083774	HD	#2
HD_018_2_GAD_E03	-0.257758	-0.313109	HD	#2
HD_018_2_GAD_E11	1.90912	0.868281	HD	#2
HD_027_1_GAD_A03	-3.56482	-0.978144	HD	#2
HD_027_1_GAD_A06	-4.67632	-0.944532	HD	#2
HD_027_1_GAD_B12	-0.391794	0.44112	HD	#2
HD_027_1_GAD_C01	-4.34592	2.38218	HD	#2
HD_027_1_GAD_D09	-2.56894	-1.38598	HD	#2
HD_027_1_GAD_E11	-2.24257	-1.02904	HD	#2
HD_027_1_GAD_G05	-3.47943	-1.18493	HD	#2
HD_027_2_GAD_C09	-2.91973	-0.828627	HD	#2
HD_027_2_GAD_C11	-4.92684	-1.34182	HD	#2
HD_027_2_GAD_E02	-2.24739	-0.170678	HD	#2
HD_027_2_GAD_E05	-3.36567	-2.43765	HD	#2
HD_027_2_GAD_E06	5.26241	0.299198	HD	#2
HD_027_2_GAD_E07	-3.2805	-1.24974	HD	#2
HD_027_2_GAD_F01	-2.36686	-0.0157799	HD	#2
HD_027_2_GAD_F08	-1.46666	-0.430893	HD	#2
HD_035_1_GAD_A03	-1.73568	1.11802	HD	#2
HD_035_1_GAD_B05	-0.700585	1.18214	HD	#2
HD_035_1_GAD_C01	0.554269	0.378221	HD	#2
HD_035_1_GAD_C05	-1.2552	-2.17475	HD	#2
HD_035_1_GAD_D01	-2.59551	-0.773038	HD	#2
HD_035_1_GAD_D06	-2.70766	-2.68282	HD	#2
HD_035_1_GAD_F02	-2.1205	1.4468	HD	#2
HD_035_1_GAD_F09	-3.45435	-2.70014	HD	#2
HD_035_1_GAD_F10	-2.60693	2.64563	HD	#2
HD_035_1_GAD_F11	-2.04172	0.68895	HD	#2
HD_035_1_GAD_G06	-1.04758	0.12431	HD	#2
HD_035_1_GAD_G07	-2.03144	0.711688	HD	#2
HD_035_1_GAD_G12	-3.46336	-1.63032	HD	#2
HD_035_2_GAD_A08	-1.98014	0.794468	HD	#2
HD_035_2_GAD_A11	-1.34203	-1.70967	HD	#2
HD_035_2_GAD_B02	-1.38474	1.51897	HD	#2
HD_035_2_GAD_B03	-2.0736	1.58262	HD	#2
HD_035_2_GAD_B04	-2.58489	-1.93315	HD	#2
HD_035_2_GAD_C03	-2.36216	-0.669248	HD	#2
HD_035_2_GAD_C07	1.34045	0.338189	HD	#2
HD_016_2_GAD_A01	-3.49243	0.200224	HD	#2
HD_016_2_GAD_B02	-2.25032	-2.19695	HD	#2
HD_016_2_GAD_B05	-4.69789	-1.28225	HD	#2
HD_016_2_GAD_C05	-1.30343	0.744709	HD	#2
HD_016_2_GAD_C07	-4.21343	-2.5103	HD	#2
HD_016_2_GAD_C10	-4.54262	-2.21005	HD	#2
HD_016_2_GAD_D01	1.90441	1.45378	HD	#2
HD_016_2_GAD_D09	-2.32085	-0.43444	HD	#2
HD_016_2_GAD_E01	-3.16893	-2.70857	HD	#2
HD_016_2_GAD_E05	-2.55666	-1.85389	HD	#2
HD_016_2_GAD_E09	-2.86695	-1.22913	HD	#2
HD_016_2_GAD_E10	-2.13141	-0.295714	HD	#2
HD_016_2_GAD_F10	-0.748026	0.41567	HD	#2
T1D_038_2_GAD_B06	-1.12667	0.17006	T1D	#2
T1D_035_1_GAD_A07	-1.18922	-0.948253	T1D	#2
T1D_036_1_GAD_D05	-3.58461	-1.4754	T1D	#2
T1D_040_1_GAD_F02	0.198904	0.342852	T1D	#2
T1D_036_1_GAD_F03	-2.37796	-0.0757784	T1D	#2
T1D_034_4_GAD_A05	-1.30862	-1.21298	T1D	#2
T1D_033_2_GAD_C04	0.443243	-0.584248	T1D	#2
T1D_034_3_GAD_E04	-1.44023	-1.45934	T1D	#2
T1D_034_3_GAD_F08	-0.734427	0.336141	T1D	#2
T1D_035_1_GAD_G09	-0.769315	0.955815	T1D	#2
T1D_033_2_GAD_D08	-1.47751	0.966107	T1D	#2
T1D_034_1_GAD_G10	-1.82974	-2.65393	T1D	#2
T1D_036_1_GAD_B01	-2.74375	-2.72341	T1D	#2
T1D_034_1_GAD_E11	-1.67022	0.413586	T1D	#2
T1D_033_2_GAD_D09	-1.92662	-1.61151	T1D	#2
T1D_038_2_GAD_E03	-1.72022	-0.0250209	T1D	#2
T1D_035_1_GAD_E05	-3.38051	-1.48193	T1D	#2
T1D_035_1_GAD_F03	-1.0031	0.633369	T1D	#2
T1D_034_2_GAD_E03	-2.95143	-1.70509	T1D	#2
T1D_035_1_GAD_D03	1.60063	2.16124	T1D	#2
T1D_033_1_GAD_F08	-0.775043	0.0698086	T1D	#2
T1D_034_1_GAD_D08	-1.25717	0.342802	T1D	#2
T1D_036_1_GAD_A01	-1.84058	-2.51103	T1D	#2
T1D_036_1_GAD_B04	-2.15507	-1.79126	T1D	#2
T1D_040_1_GAD_B05	-0.359539	0.742909	T1D	#2
T1D_035_1_GAD_E08	-1.7568	1.52447	T1D	#2
T1D_035_1_GAD_D02	-1.54595	-1.62855	T1D	#2
T1D_035_1_GAD_C10	-0.88717	-1.50189	T1D	#2
T1D_040_1_GAD_A05	-2.06746	-1.52073	T1D	#2
T1D_033_1_GAD_G09	0.39201	0.228903	T1D	#2
T1D_035_1_GAD_A10	-1.36842	-0.486109	T1D	#2
T1D_033_2_GAD_B11	-2.08067	0.172228	T1D	#2
T1D_034_2_GAD_B02	1.30625	1.96542	T1D	#2
T1D_034_3_GAD_G04	3.5993	-3.80168	T1D	#2
T1D_024_2_GAD_D02	5.47605	-2.59615	T1D	#2
T1D_038_2_GAD_E09	-1.07233	0.217193	T1D	#2
T1D_038_2_GAD_D12	5.12317	-3.30026	T1D	#2
T1D_038_1_GAD_D09	-3.30802	-2.58185	T1D	#2
T1D_035_1_GAD_C04	4.86014	-3.59789	T1D	#2
T1D_034_2_GAD_G11	-4.28334	-1.31512	T1D	#2
T1D_036_1_GAD_C09	-4.30723	-0.988637	T1D	#2
T1D_034_1_GAD_B08	-1.66442	-2.16355	T1D	#2
T1D_033_2_GAD_D03	1.57115	1.55879	T1D	#2
T1D_033_2_GAD_C07	-1.24536	-0.78234	T1D	#2
T1D_034_3_GAD_E06	-2.07301	-1.66915	T1D	#2
T1D_035_1_GAD_E01	-1.49404	0.352979	T1D	#2
T1D_034_1_GAD_A08	-1.54221	-1.96964	T1D	#2
T1D_033_2_GAD_D02	1.12586	1.82923	T1D	#2
T1D_033_2_GAD_A01	-1.43462	-1.38525	T1D	#2
T1D_036_1_GAD_A05	-2.18142	-1.32918	T1D	#2
T1D_034_4_GAD_C01	-2.37668	-2.92479	T1D	#2
T1D_033_2_GAD_C10	-2.94362	-2.18429	T1D	#2
T1D_033_1_GAD_G02	-1.18581	-2.37127	T1D	#2
T1D_033_2_GAD_E12	1.49779	1.61722	T1D	#2
T1D_038_1_GAD_C08	-1.34287	1.62433	T1D	#2
T1D_033_1_GAD_A01	-3.29082	-2.03839	T1D	#2
T1D_033_1_GAD_A07	-1.43046	-2.95671	T1D	#2
T1D_033_1_GAD_B10	-1.44711	-1.56348	T1D	#2
T1D_033_1_GAD_C06	-1.7945	-2.02513	T1D	#2
T1D_033_1_GAD_C07	1.78198	1.86614	T1D	#2
T1D_033_1_GAD_D04	-3.48512	-0.626664	T1D	#2
T1D_033_1_GAD_D07	-4.74006	-1.64129	T1D	#2
T1D_033_1_GAD_E07	-2.45655	-2.03372	T1D	#2
T1D_033_1_GAD_E12	-3.98735	-2.40196	T1D	#2
T1D_033_2_GAD_A09	-1.78292	-1.17048	T1D	#2
T1D_033_2_GAD_C01	-2.5364	-2.93484	T1D	#2
T1D_033_2_GAD_C06	-1.48177	0.47001	T1D	#2
T1D_033_2_GAD_D04	-2.70743	-1.43045	T1D	#2
T1D_033_2_GAD_E01	-1.54437	1.53805	T1D	#2
T1D_033_2_GAD_E11	-1.02699	-0.0027534	T1D	#2
T1D_033_2_GAD_F06	-0.473434	1.01462	T1D	#2
T1D_035_1_GAD_A08	-4.19867	-2.35287	T1D	#2
T1D_035_1_GAD_B05	-3.46172	-2.23329	T1D	#2
T1D_035_1_GAD_C03	-0.701356	0.221749	T1D	#2
T1D_035_1_GAD_D05	1.26638	1.03874	T1D	#2
T1D_035_1_GAD_E02	-1.14261	1.16412	T1D	#2
T1D_035_1_GAD_E06	-0.404288	0.940318	T1D	#2
T1D_035_1_GAD_E11	-1.99231	-1.43586	T1D	#2
T1D_035_1_GAD_F05	-0.532004	0.821633	T1D	#2
T1D_035_1_GAD_F08	-2.32621	-0.632848	T1D	#2
T1D_035_1_GAD_F09	-1.84745	-2.73362	T1D	#2
T1D_035_1_GAD_G04	-2.22354	0.142826	T1D	#2
T1D_035_1_GAD_G05	-2.23578	-1.25822	T1D	#2
T1D_035_1_GAD_G08	-2.21655	0.549789	T1D	#2
T1D_035_2_GAD_B01	-4.30869	-1.70792	T1D	#2
T1D_035_2_GAD_B02	-1.90966	-0.737871	T1D	#2
T1D_035_2_GAD_B06	-1.49433	-0.687066	T1D	#2
T1D_035_2_GAD_B07	-2.33239	-2.22296	T1D	#2
T1D_035_2_GAD_C01	-1.30737	-1.53025	T1D	#2
T1D_035_2_GAD_C07	-4.22803	-1.45814	T1D	#2
T1D_035_2_GAD_D01	-3.90512	-2.35726	T1D	#2
T1D_035_2_GAD_D04	-1.20468	-2.94234	T1D	#2
T1D_035_2_GAD_D11	-2.06628	-2.94379	T1D	#2
T1D_035_2_GAD_E03	-1.97196	-2.64601	T1D	#2
T1D_035_2_GAD_E05	-1.80085	-3.11649	T1D	#2
T1D_035_2_GAD_F07	-2.75657	-0.977484	T1D	#2
T1D_036_1_GAD_A02	-3.91347	-1.83178	T1D	#2
T1D_036_1_GAD_A03	-2.97458	-1.39062	T1D	#2
T1D_036_1_GAD_A06	-2.19991	-2.46715	T1D	#2
T1D_036_1_GAD_A07	-3.82595	-1.85918	T1D	#2
T1D_036_1_GAD_A10	-4.3596	-2.27444	T1D	#2
T1D_036_1_GAD_B05	-3.26312	-1.24762	T1D	#2
T1D_036_1_GAD_B06	-2.52803	-2.83905	T1D	#2
T1D_036_1_GAD_B08	-2.89792	-1.45825	T1D	#2
T1D_036_1_GAD_B11	-2.67342	-1.84795	T1D	#2
T1D_036_1_GAD_B12	-3.97924	-1.77075	T1D	#2
T1D_036_1_GAD_C01	-1.93199	-1.38985	T1D	#2
T1D_036_1_GAD_C03	-1.70142	-2.7231	T1D	#2
T1D_036_1_GAD_C04	-2.74068	-1.81359	T1D	#2
T1D_036_1_GAD_C05	-0.252638	-3.03205	T1D	#2
T1D_036_1_GAD_C06	-4.00167	-2.35702	T1D	#2
T1D_036_1_GAD_C10	-4.30403	-1.91753	T1D	#2
T1D_036_1_GAD_C12	-1.6307	-2.87139	T1D	#2
T1D_036_1_GAD_D08	-3.22334	-1.52678	T1D	#2
T1D_036_1_GAD_D09	-3.29571	-2.55208	T1D	#2
T1D_036_1_GAD_D10	-2.32689	-1.40917	T1D	#2
T1D_036_1_GAD_D12	-2.96568	-2.57845	T1D	#2
T1D_036_1_GAD_E03	-3.19542	-2.5037	T1D	#2
T1D_036_1_GAD_E04	-3.88838	-1.73816	T1D	#2
T1D_036_1_GAD_F01	-2.10786	-2.51685	T1D	#2
T1D_036_1_GAD_F02	-3.04319	-2.01757	T1D	#2
T1D_040_1_GAD_A01	-4.53798	-1.89662	T1D	#2
T1D_040_1_GAD_A03	-1.6952	-0.817927	T1D	#2
T1D_040_1_GAD_A09	-1.59572	-0.75171	T1D	#2
T1D_040_1_GAD_C09	-3.56519	-2.11708	T1D	#2
T1D_040_1_GAD_D03	0.0601597	-0.253256	T1D	#2
T1D_040_1_GAD_D07	-0.241991	0.727593	T1D	#2
T1D_040_1_GAD_D11	0.685411	2.34952	T1D	#2
T1D_040_1_GAD_E01	-2.19026	-0.748867	T1D	#2
T1D_040_1_GAD_E03	-1.13183	0.688541	T1D	#2
T1D_040_1_GAD_E09	-1.51275	0.981849	T1D	#2
T1D_040_1_GAD_G01	0.083048	-2.30812	T1D	#2
T1D_040_2_GAD_A04	-2.93095	-0.520421	T1D	#2
T1D_040_2_GAD_A08	-1.55305	-1.69298	T1D	#2
T1D_040_2_GAD_A10	-4.5425	-1.87735	T1D	#2
T1D_040_2_GAD_B06	-2.79091	-2.46232	T1D	#2
T1D_040_2_GAD_B07	-2.60828	-1.19124	T1D	#2
T1D_034_1_GAD_A01	-1.74796	-1.52796	T1D	#2
T1D_034_1_GAD_A06	0.846262	-0.892315	T1D	#2
T1D_034_1_GAD_A07	-2.01422	-0.196231	T1D	#2
T1D_034_1_GAD_A10	-1.8495	-1.83257	T1D	#2
T1D_034_1_GAD_B11	-2.55777	-2.58083	T1D	#2
T1D_034_1_GAD_C04	-1.39451	-1.38669	T1D	#2
T1D_034_1_GAD_C07	-4.37658	-1.94548	T1D	#2
T1D_034_1_GAD_E01	-2.93278	1.52669	T1D	#2
T1D_034_1_GAD_E06	-3.28923	-1.92832	T1D	#2
T1D_034_1_GAD_F05	-2.77043	-2.38387	T1D	#2
T1D_034_1_GAD_G02	0.273338	0.464535	T1D	#2
T1D_034_1_GAD_G11	-1.59819	0.719804	T1D	#2
T1D_034_2_GAD_A01	-2.26069	-2.90602	T1D	#2
T1D_034_2_GAD_A06	-2.82194	-1.98781	T1D	#2
T1D_034_2_GAD_A11	-1.32702	-1.0072	T1D	#2
T1D_034_2_GAD_B07	-1.19178	0.17043	T1D	#2
T1D_034_2_GAD_D02	-2.18043	-1.6855	T1D	#2
T1D_034_2_GAD_D03	-2.41336	-1.43457	T1D	#2
T1D_034_2_GAD_E08	-1.61941	-2.0737	T1D	#2
T1D_034_3_GAD_A10	-0.7575	1.05106	T1D	#2
T1D_034_3_GAD_A11	-1.50782	-1.08583	T1D	#2
T1D_034_3_GAD_C10	-4.14997	-1.48442	T1D	#2
T1D_034_3_GAD_D08	-1.77698	-2.06162	T1D	#2
T1D_034_3_GAD_F03	-0.808952	0.166188	T1D	#2
T1D_034_3_GAD_G03	-1.54864	-2.01898	T1D	#2
T1D_034_3_GAD_G10	-1.62165	0.0657296	T1D	#2
T1D_034_4_GAD_A02	-2.14321	-0.738259	T1D	#2
T1D_034_4_GAD_A06	-2.78992	-1.11221	T1D	#2
T1D_034_4_GAD_A07	-2.75602	-2.79529	T1D	#2
T1D_034_4_GAD_A08	-2.88355	-2.44001	T1D	#2
T1D_034_4_GAD_A10	-4.47842	-2.28751	T1D	#2
T1D_034_4_GAD_B01	-3.10881	-2.83606	T1D	#2
T1D_034_4_GAD_B07	-3.80842	-2.74135	T1D	#2
T1D_034_4_GAD_C02	-2.64996	-1.18567	T1D	#2
T1D_038_1_GAD_A05	-1.99508	-1.71102	T1D	#2
T1D_038_1_GAD_A08	0.0050276	0.399632	T1D	#2
T1D_038_1_GAD_A09	-2.48042	0.437907	T1D	#2
T1D_038_1_GAD_B02	-0.747312	0.591143	T1D	#2
T1D_038_1_GAD_B06	-2.29251	-0.932724	T1D	#2
T1D_038_1_GAD_B12	1.70726	1.76415	T1D	#2
T1D_038_1_GAD_C01	-1.06127	1.32264	T1D	#2
T1D_038_1_GAD_C03	-1.45834	1.14179	T1D	#2
T1D_038_1_GAD_D04	-2.22899	-0.0161759	T1D	#2
T1D_038_1_GAD_E07	-4.21851	-2.3414	T1D	#2
T1D_038_2_GAD_A05	-1.88702	1.29727	T1D	#2
T1D_038_2_GAD_A08	-1.75556	1.04103	T1D	#2
T1D_038_2_GAD_B05	-4.93385	-0.504406	T1D	#2
T1D_038_2_GAD_B07	-1.04961	0.446756	T1D	#2
T1D_038_2_GAD_C02	-1.79925	0.626002	T1D	#2
T1D_038_2_GAD_C11	-1.2112	0.325602	T1D	#2
T1D_038_2_GAD_D01	-3.93831	-2.49475	T1D	#2
T1D_038_2_GAD_D08	-3.25225	0.363454	T1D	#2
T1D_038_2_GAD_E01	-1.80583	1.52753	T1D	#2
T1D_038_2_GAD_E07	-2.18755	1.4454	T1D	#2
T1D_038_2_GAD_E08	-1.1003	0.877807	T1D	#2
T1D_038_2_GAD_E11	-1.41306	-1.05679	T1D	#2
T1D_038_2_GAD_G05	-0.522231	0.965282	T1D	#2
T1D_024_1_GAD_A09	-4.38635	-2.32861	T1D	#2
T1D_024_1_GAD_D07	-2.82334	0.618603	T1D	#2
T1D_024_1_GAD_E10	-2.29946	-1.79628	T1D	#2
T1D_024_1_GAD_F03	-2.13245	0.343757	T1D	#2
T1D_024_1_GAD_F11	-2.05979	-0.120942	T1D	#2
T1D_024_1_GAD_G07	0.00179203	0.0754296	T1D	#2
T1D_024_1_GAD_G10	-1.63174	1.41182	T1D	#2
T1D_024_2_GAD_A07	-3.88473	-2.20146	T1D	#2
T1D_024_2_GAD_A08	-3.38617	-0.993641	T1D	#2
T1D_024_2_GAD_A09	-4.20708	-1.91131	T1D	#2
T1D_024_2_GAD_B04	-0.471289	1.08878	T1D	#2
T1D_024_2_GAD_B12	-4.23449	-2.18755	T1D	#2
T1D_024_2_GAD_C05	-2.58582	0.0417762	T1D	#2
T1D_024_2_GAD_C12	-2.13259	-2.3739	T1D	#2
T1D_024_2_GAD_D03	-2.27442	-1.50703	T1D	#2
T1D_024_2_GAD_D09	-0.604239	1.00613	T1D	#2
T1D_024_2_GAD_E03	-2.4766	-1.4349	T1D	#2
HD_018_1_GAD_D06	0.832888	-0.120621	HD	#3
HD_035_1_GAD_A06	-0.111269	-0.0772447	HD	#3
HD_018_2_GAD_D11	1.31988	0.564493	HD	#3
HD_027_1_GAD_C10	1.20878	0.0702099	HD	#3
HD_018_2_GAD_D03	0.91529	-0.573999	HD	#3
HD_034_1_GAD_E04	2.79523	-1.82365	HD	#3
HD_018_1_GAD_F04	-0.275387	-2.45036	HD	#3
HD_018_1_GAD_C01	-0.68276	-2.69574	HD	#3
HD_035_1_GAD_F05	-0.517781	-0.743744	HD	#3
HD_027_1_GAD_A02	0.141918	-2.55468	HD	#3
HD_034_1_GAD_E10	0.581677	-2.76298	HD	#3
HD_034_1_GAD_C07	1.0099	-0.746557	HD	#3
HD_034_1_GAD_G02	-0.0538654	-0.727262	HD	#3
HD_034_1_GAD_A01	-0.5851	-1.68848	HD	#3
HD_034_1_GAD_C02	-0.0349611	-0.753051	HD	#3
HD_034_1_GAD_D02	0.306103	0.366535	HD	#3
HD_034_1_GAD_D10	0.491871	-2.67079	HD	#3
HD_034_1_GAD_E01	0.666954	-1.15716	HD	#3
HD_034_1_GAD_E07	0.223646	0.316987	HD	#3
HD_034_1_GAD_E08	0.0119284	-1.21744	HD	#3
HD_034_2_GAD_B07	0.846164	-1.395	HD	#3
HD_018_1_GAD_A07	0.466798	-2.31191	HD	#3
HD_018_1_GAD_B03	0.357464	-1.12292	HD	#3
HD_018_1_GAD_C12	-0.25953	-0.910462	HD	#3
HD_018_1_GAD_F01	0.884462	-1.32093	HD	#3
HD_018_1_GAD_F12	1.2747	-0.0812202	HD	#3
HD_018_1_GAD_G02	0.214936	-1.22337	HD	#3
HD_018_2_GAD_E07	3.1245	-0.553239	HD	#3
HD_027_1_GAD_D03	-0.34665	-1.77746	HD	#3
HD_027_1_GAD_F03	0.119458	-2.72541	HD	#3
HD_027_2_GAD_A01	0.325866	-1.98068	HD	#3
HD_027_2_GAD_C01	-0.755299	-1.37742	HD	#3
HD_035_1_GAD_A02	0.0862211	-0.45669	HD	#3
HD_035_1_GAD_A05	1.67968	-0.0138238	HD	#3
HD_035_1_GAD_A11	0.0634882	-1.41729	HD	#3
HD_035_1_GAD_C03	0.063594	-1.62245	HD	#3
HD_035_1_GAD_C04	-0.0377539	-2.21929	HD	#3
HD_035_1_GAD_F04	0.417363	-0.613892	HD	#3
HD_035_1_GAD_G08	-0.139414	-1.32416	HD	#3
HD_035_2_GAD_A07	0.499181	-1.64746	HD	#3
HD_035_2_GAD_A10	0.60659	-1.99754	HD	#3
HD_035_2_GAD_B05	-1.11525	-0.849647	HD	#3
HD_035_2_GAD_B07	0.105959	-1.54108	HD	#3
HD_035_2_GAD_B11	-0.80803	-2.07117	HD	#3
HD_035_2_GAD_C12	-1.70825	-2.58378	HD	#3
HD_016_2_GAD_A06	-0.301139	-1.57812	HD	#3
HD_016_2_GAD_B10	0.222159	-0.699758	HD	#3
T1D_035_1_GAD_E10	0.326963	-0.384782	T1D	#3
T1D_033_2_GAD_F10	2.18648	1.15867	T1D	#3
T1D_034_3_GAD_F11	-0.859196	-1.65344	T1D	#3
T1D_033_2_GAD_E02	0.617113	-1.33287	T1D	#3
T1D_024_2_GAD_B01	0.315062	-2.20529	T1D	#3
T1D_038_1_GAD_B04	-0.0439071	-1.99342	T1D	#3
T1D_033_2_GAD_B08	-1.06298	-2.7435	T1D	#3
T1D_033_2_GAD_F12	0.015625	-1.52917	T1D	#3
T1D_034_1_GAD_A04	-0.305791	-1.25461	T1D	#3
T1D_033_2_GAD_F08	0.489785	-1.4739	T1D	#3
T1D_035_1_GAD_C06	-0.654045	-1.48946	T1D	#3
T1D_034_3_GAD_A08	0.95121	-0.853482	T1D	#3
T1D_040_1_GAD_B03	-0.897971	-1.47071	T1D	#3
T1D_034_3_GAD_E09	-0.211077	-1.95515	T1D	#3
T1D_024_1_GAD_B06	-0.31727	-1.64142	T1D	#3
T1D_038_1_GAD_B05	0.181784	-1.03393	T1D	#3
T1D_040_1_GAD_D08	-0.788603	-1.94833	T1D	#3
T1D_034_3_GAD_G07	0.0500242	-0.526176	T1D	#3
T1D_035_1_GAD_A06	-0.408862	-2.16703	T1D	#3
T1D_034_1_GAD_G09	1.10157	0.187077	T1D	#3
T1D_034_1_GAD_F06	-0.106475	0.0855379	T1D	#3
T1D_038_1_GAD_C06	0.543243	-0.934599	T1D	#3
T1D_024_1_GAD_C09	-0.0507996	-0.915464	T1D	#3
T1D_033_1_GAD_F01	0.314389	-1.24545	T1D	#3
T1D_034_3_GAD_E01	0.384605	-1.74167	T1D	#3
T1D_033_2_GAD_E04	0.344453	-1.70139	T1D	#3
T1D_035_1_GAD_A01	-0.0484344	-2.67649	T1D	#3
T1D_034_4_GAD_B03	-0.437498	-2.54196	T1D	#3
T1D_024_2_GAD_B03	1.02135	-0.303801	T1D	#3
T1D_033_1_GAD_E02	0.020581	-0.601575	T1D	#3
T1D_036_1_GAD_D04	0.00700205	-2.56162	T1D	#3
T1D_033_1_GAD_F07	-0.0269661	-0.655578	T1D	#3
T1D_034_3_GAD_A09	-0.630625	-0.552696	T1D	#3
T1D_034_2_GAD_D09	-0.353831	-0.0611281	T1D	#3
T1D_033_2_GAD_B10	0.180725	-2.36691	T1D	#3
T1D_033_1_GAD_E03	-0.784515	-1.33239	T1D	#3
T1D_038_2_GAD_C04	-0.131023	-1.52525	T1D	#3
T1D_024_2_GAD_D07	1.00929	-0.27702	T1D	#3
T1D_033_1_GAD_A03	-0.227628	0.168347	T1D	#3
T1D_033_1_GAD_B06	-0.469543	-1.61456	T1D	#3
T1D_033_1_GAD_C05	-0.192749	-1.8637	T1D	#3
T1D_033_1_GAD_D05	-0.70736	-2.58322	T1D	#3
T1D_033_2_GAD_A02	0.0466001	-1.98522	T1D	#3
T1D_033_2_GAD_E05	0.657712	-1.11387	T1D	#3
T1D_033_2_GAD_F09	-0.10649	-2.09525	T1D	#3
T1D_035_1_GAD_D07	-1.09195	-1.05695	T1D	#3
T1D_035_2_GAD_A06	-1.20438	-2.24198	T1D	#3
T1D_035_2_GAD_B03	-0.300093	-2.11216	T1D	#3
T1D_035_2_GAD_B05	-0.5914	-1.19847	T1D	#3
T1D_035_2_GAD_C04	-0.769976	-1.74556	T1D	#3
T1D_035_2_GAD_C05	-0.297149	-0.292504	T1D	#3
T1D_035_2_GAD_E02	-0.761778	-0.360748	T1D	#3
T1D_036_1_GAD_A09	-1.10612	-2.63232	T1D	#3
T1D_036_1_GAD_B02	-0.530579	-2.51305	T1D	#3
T1D_036_1_GAD_B07	-0.146321	-1.11903	T1D	#3
T1D_036_1_GAD_D03	0.318869	-1.69642	T1D	#3
T1D_040_1_GAD_A02	1.45525	-0.373552	T1D	#3
T1D_040_1_GAD_C03	0.171314	-2.52112	T1D	#3
T1D_040_1_GAD_E11	-0.0962286	-1.87298	T1D	#3
T1D_040_1_GAD_G10	-0.488477	-1.06347	T1D	#3
T1D_040_2_GAD_A02	0.963648	0.792885	T1D	#3
T1D_040_2_GAD_C01	-0.636477	-2.70803	T1D	#3
T1D_034_1_GAD_A05	-0.551259	-0.693249	T1D	#3
T1D_034_1_GAD_A09	-0.444592	-0.353311	T1D	#3
T1D_034_1_GAD_C05	-0.118582	-1.33151	T1D	#3
T1D_034_1_GAD_C06	0.418301	-2.76717	T1D	#3
T1D_034_1_GAD_C08	-0.714753	-0.199445	T1D	#3
T1D_034_1_GAD_D04	-0.761535	-0.468201	T1D	#3
T1D_034_1_GAD_D06	-1.00327	-1.7143	T1D	#3
T1D_034_1_GAD_D11	0.499296	-0.0142059	T1D	#3
T1D_034_1_GAD_E07	-0.243283	-0.816964	T1D	#3
T1D_034_1_GAD_F07	0.223769	-1.08415	T1D	#3
T1D_034_2_GAD_A07	-0.857876	-2.27727	T1D	#3
T1D_034_2_GAD_B01	-1.01979	-1.66887	T1D	#3
T1D_034_2_GAD_B03	-0.379275	-0.391983	T1D	#3
T1D_034_2_GAD_B09	0.32673	-0.11297	T1D	#3
T1D_034_2_GAD_D04	-0.890771	-0.423712	T1D	#3
T1D_034_2_GAD_D07	0.333153	-2.82423	T1D	#3
T1D_034_2_GAD_E01	0.874257	-2.67668	T1D	#3
T1D_034_2_GAD_E05	-0.507876	-1.099	T1D	#3
T1D_034_2_GAD_E07	-0.362209	-0.50704	T1D	#3
T1D_034_2_GAD_E09	-0.986538	-0.743247	T1D	#3
T1D_034_2_GAD_F06	1.35141	-2.13871	T1D	#3
T1D_034_2_GAD_G01	0.0839684	-2.28462	T1D	#3
T1D_034_3_GAD_A06	0.109676	-0.63017	T1D	#3
T1D_034_3_GAD_B02	0.214952	-1.21088	T1D	#3
T1D_034_3_GAD_B07	-0.45766	0.966022	T1D	#3
T1D_034_3_GAD_B10	-0.254271	0.223569	T1D	#3
T1D_034_3_GAD_B11	2.08761	1.3446	T1D	#3
T1D_034_3_GAD_C04	-0.402657	-0.4748	T1D	#3
T1D_034_3_GAD_C07	0.74954	-1.77247	T1D	#3
T1D_034_3_GAD_G06	-1.01644	-2.23302	T1D	#3
T1D_034_4_GAD_B04	-0.885547	-0.952317	T1D	#3
T1D_034_4_GAD_B05	-0.030887	-1.66361	T1D	#3
T1D_034_4_GAD_B08	-0.401308	0.027826	T1D	#3
T1D_034_4_GAD_C03	-0.852248	-1.51931	T1D	#3
T1D_038_1_GAD_B09	-0.679382	-1.34854	T1D	#3
T1D_038_1_GAD_B11	-0.731115	-1.04352	T1D	#3
T1D_038_1_GAD_C04	0.678707	-1.24641	T1D	#3
T1D_038_1_GAD_C11	0.651878	-1.04154	T1D	#3
T1D_038_1_GAD_D06	-0.49625	-1.72242	T1D	#3
T1D_038_2_GAD_A03	-0.415767	-1.35961	T1D	#3
T1D_038_2_GAD_C09	-0.961152	-1.55182	T1D	#3
T1D_038_2_GAD_E06	-0.0906495	-0.586531	T1D	#3
T1D_038_2_GAD_F05	-0.353947	-2.59258	T1D	#3
T1D_024_1_GAD_B01	0.986391	-0.32194	T1D	#3
T1D_024_1_GAD_B07	-0.731063	-0.481126	T1D	#3
T1D_024_1_GAD_D04	0.143991	-0.776038	T1D	#3
T1D_024_1_GAD_E08	-0.551452	-0.925193	T1D	#3
T1D_024_1_GAD_E09	0.441335	-1.88619	T1D	#3
T1D_024_1_GAD_E11	0.669456	-1.64623	T1D	#3
T1D_024_1_GAD_F02	-0.57287	-1.69254	T1D	#3
T1D_024_1_GAD_F05	-0.463115	-2.28342	T1D	#3
T1D_024_1_GAD_F09	0.585573	0.538676	T1D	#3
T1D_024_1_GAD_G06	1.14621	0.158623	T1D	#3
T1D_024_2_GAD_A10	0.379422	-2.20776	T1D	#3
T1D_024_2_GAD_B08	-0.354346	-0.973993	T1D	#3
T1D_024_2_GAD_D05	-0.308875	-2.06146	T1D	#3
T1D_024_2_GAD_E01	-1.10377	-0.977492	T1D	#3
HD_016_2_GAD_C02	0.37147	2.07723	HD	#4
HD_018_2_GAD_B07	0.977697	0.853151	HD	#4
HD_018_1_GAD_C09	0.648221	1.46528	HD	#4
HD_018_1_GAD_A03	1.527	0.662471	HD	#4
HD_018_1_GAD_E07	2.53017	4.06853	HD	#4
HD_016_2_GAD_A09	0.448511	0.654568	HD	#4
HD_018_1_GAD_F11	0.814761	0.706991	HD	#4
HD_027_2_GAD_D06	0.201657	1.76785	HD	#4
HD_018_2_GAD_A03	1.09448	1.58479	HD	#4
HD_018_1_GAD_E04	1.98965	0.478369	HD	#4
HD_027_2_GAD_F05	1.80355	0.584	HD	#4
HD_035_2_GAD_A06	1.1665	1.12249	HD	#4
HD_018_1_GAD_C06	1.22927	0.878249	HD	#4
HD_034_1_GAD_D06	0.773068	1.74534	HD	#4
HD_034_1_GAD_B01	-0.0215727	1.94418	HD	#4
HD_034_1_GAD_C12	0.548245	1.03884	HD	#4
HD_034_1_GAD_E03	-0.0608633	1.45932	HD	#4
HD_018_1_GAD_E12	1.21269	1.737	HD	#4
HD_018_1_GAD_G01	0.692535	2.03939	HD	#4
HD_018_1_GAD_G03	1.42917	2.19323	HD	#4
HD_018_1_GAD_G05	0.844977	1.35308	HD	#4
HD_018_1_GAD_G06	2.38905	4.1852	HD	#4
HD_018_2_GAD_B04	1.64059	0.129692	HD	#4
HD_018_2_GAD_E04	1.46379	0.111339	HD	#4
HD_027_1_GAD_C06	1.05964	1.85508	HD	#4
HD_027_1_GAD_C08	1.02884	1.79387	HD	#4
HD_027_1_GAD_E03	1.23278	1.96871	HD	#4
HD_035_2_GAD_A12	0.692163	1.68387	HD	#4
HD_035_2_GAD_B09	4.46745	-0.886026	HD	#4
HD_016_2_GAD_A12	0.0638784	2.06676	HD	#4
HD_016_2_GAD_B08	0.421976	1.65934	HD	#4
T1D_033_2_GAD_C05	4.82525	-0.0518738	T1D	#4
T1D_033_1_GAD_B08	5.17832	-0.220086	T1D	#4
T1D_034_3_GAD_C01	1.09929	0.613225	T1D	#4
T1D_034_3_GAD_G09	0.416769	0.963025	T1D	#4
T1D_034_1_GAD_E02	0.5464	0.641395	T1D	#4
T1D_038_1_GAD_F11	1.56801	1.96261	T1D	#4
T1D_040_1_GAD_F08	0.306096	1.20669	T1D	#4
T1D_034_2_GAD_G08	0.666117	1.32238	T1D	#4
T1D_034_3_GAD_D03	1.37615	2.14896	T1D	#4
T1D_034_1_GAD_D07	0.809576	1.23975	T1D	#4
T1D_034_3_GAD_C08	1.02894	0.602562	T1D	#4
T1D_024_1_GAD_C06	0.149451	0.74438	T1D	#4
T1D_033_2_GAD_D06	1.50655	1.52167	T1D	#4
T1D_033_2_GAD_E06	1.68861	1.55509	T1D	#4
T1D_035_2_GAD_A08	0.872657	0.996885	T1D	#4
T1D_033_2_GAD_D05	1.2574	0.588092	T1D	#4
T1D_034_2_GAD_E04	0.875307	1.04934	T1D	#4
T1D_034_2_GAD_F08	0.767277	0.882656	T1D	#4
T1D_033_1_GAD_A08	0.406411	1.82202	T1D	#4
T1D_033_1_GAD_D01	0.961847	0.973138	T1D	#4
T1D_033_1_GAD_G01	1.07316	-0.310105	T1D	#4
T1D_033_1_GAD_G03	0.593683	2.11912	T1D	#4
T1D_033_2_GAD_C03	0.674424	0.67076	T1D	#4
T1D_033_2_GAD_D10	0.00651574	2.09602	T1D	#4
T1D_033_2_GAD_D11	4.86918	-0.366557	T1D	#4
T1D_035_1_GAD_C08	1.82159	0.65985	T1D	#4
T1D_035_2_GAD_E06	0.589566	2.0654	T1D	#4
T1D_036_1_GAD_D01	1.33329	2.20006	T1D	#4
T1D_040_1_GAD_C01	1.13146	1.52603	T1D	#4
T1D_040_1_GAD_C02	1.15087	1.42483	T1D	#4
T1D_040_1_GAD_C10	1.21167	2.23778	T1D	#4
T1D_040_1_GAD_D02	1.23148	1.78517	T1D	#4
T1D_040_1_GAD_E10	0.537755	1.90659	T1D	#4
T1D_040_1_GAD_F07	4.77141	-0.451367	T1D	#4
T1D_040_1_GAD_G03	1.3594	0.757256	T1D	#4
T1D_040_2_GAD_B03	0.967492	1.94579	T1D	#4
T1D_034_1_GAD_B04	0.456712	0.159434	T1D	#4
T1D_034_1_GAD_B09	0.987962	1.29679	T1D	#4
T1D_034_1_GAD_C03	1.22263	0.981229	T1D	#4
T1D_034_1_GAD_C11	0.571156	0.805628	T1D	#4
T1D_034_1_GAD_D10	1.66315	1.30374	T1D	#4
T1D_034_1_GAD_G04	-0.00739706	1.99249	T1D	#4
T1D_034_1_GAD_G05	0.520684	0.180145	T1D	#4
T1D_034_2_GAD_A02	1.38511	1.46764	T1D	#4
T1D_034_2_GAD_A03	0.440273	0.745234	T1D	#4
T1D_034_2_GAD_B10	1.20229	0.744627	T1D	#4
T1D_034_2_GAD_B11	1.91775	1.29975	T1D	#4
T1D_034_2_GAD_D01	0.87799	1.88062	T1D	#4
T1D_034_2_GAD_D06	0.762635	0.967259	T1D	#4
T1D_034_2_GAD_D11	0.907049	2.11856	T1D	#4
T1D_034_2_GAD_F01	0.666354	1.66766	T1D	#4
T1D_034_2_GAD_F10	1.22257	0.692482	T1D	#4
T1D_034_3_GAD_B01	0.0512272	1.83017	T1D	#4
T1D_034_3_GAD_B04	0.240526	0.853563	T1D	#4
T1D_034_3_GAD_B09	0.524519	1.6088	T1D	#4
T1D_034_3_GAD_C09	1.28997	2.36418	T1D	#4
T1D_034_3_GAD_D06	1.07168	0.854085	T1D	#4
T1D_034_3_GAD_E10	1.1493	1.1013	T1D	#4
T1D_034_3_GAD_F01	0.717076	0.486036	T1D	#4
T1D_034_3_GAD_G08	2.15383	1.04176	T1D	#4
T1D_034_4_GAD_A11	2.09443	1.57241	T1D	#4
T1D_034_4_GAD_B02	0.639135	0.613861	T1D	#4
T1D_038_2_GAD_A06	0.900949	0.424842	T1D	#4
T1D_038_2_GAD_B09	0.362742	1.92482	T1D	#4
T1D_038_2_GAD_E05	1.32768	0.2626	T1D	#4
T1D_038_2_GAD_G01	5.10943	-0.118979	T1D	#4
T1D_024_1_GAD_B03	4.5826	-0.208701	T1D	#4
T1D_024_1_GAD_D10	0.187331	1.96828	T1D	#4
T1D_024_2_GAD_C02	0.763877	2.09948	T1D	#4
HD_027_1_GAD_C11	1.26273	-0.598087	HD	#5
HD_018_1_GAD_B10	1.49346	-0.017573	HD	#5
HD_016_2_GAD_C09	5.0327	-0.460465	HD	#5
HD_035_1_GAD_B03	1.82854	-0.118585	HD	#5
HD_018_2_GAD_A05	1.96016	0.235905	HD	#5
HD_018_1_GAD_F03	2.44868	-1.78641	HD	#5
HD_018_2_GAD_B10	2.48219	-1.39564	HD	#5
HD_027_2_GAD_D11	2.33693	-0.48482	HD	#5
HD_027_2_GAD_B05	5.11976	-0.319434	HD	#5
HD_027_2_GAD_E11	1.74893	-1.29518	HD	#5
HD_027_2_GAD_D09	2.66606	-2.11966	HD	#5
HD_034_1_GAD_F11	4.55846	-1.73184	HD	#5
HD_034_1_GAD_A07	2.20282	-1.14141	HD	#5
HD_027_1_GAD_B09	1.63898	-1.17347	HD	#5
HD_018_1_GAD_B02	1.90316	-0.439634	HD	#5
HD_018_1_GAD_B11	1.32939	-0.762467	HD	#5
HD_035_1_GAD_E04	2.04664	-0.19898	HD	#5
HD_034_1_GAD_C06	2.39221	0.569799	HD	#5
HD_018_2_GAD_D05	1.54258	-1.21829	HD	#5
HD_016_2_GAD_B01	2.70484	-1.55294	HD	#5
HD_018_1_GAD_D03	1.18781	-1.1667	HD	#5
HD_018_1_GAD_F10	2.40628	-1.52688	HD	#5
HD_018_1_GAD_C02	2.27005	-2.4393	HD	#5
HD_018_2_GAD_E10	2.72822	-1.48773	HD	#5
HD_034_1_GAD_D07	2.19693	-1.75516	HD	#5
HD_034_1_GAD_F07	1.76822	-1.47749	HD	#5
HD_034_1_GAD_A06	2.14242	-0.765552	HD	#5
HD_034_1_GAD_A11	2.34437	-1.55664	HD	#5
HD_034_1_GAD_B03	4.78225	-2.06509	HD	#5
HD_034_1_GAD_B07	2.20702	-2.18247	HD	#5
HD_034_1_GAD_B12	2.68167	-1.12536	HD	#5
HD_034_1_GAD_C01	0.969374	-2.04937	HD	#5
HD_034_1_GAD_C08	0.633317	-2.09357	HD	#5
HD_034_1_GAD_D01	2.53259	-0.46044	HD	#5
HD_034_1_GAD_D03	2.44639	0.619667	HD	#5
HD_034_1_GAD_D11	2.93001	-0.0527571	HD	#5
HD_034_1_GAD_F08	-2.26032	1.63785	HD	#5
HD_034_1_GAD_G01	3.80831	-0.110721	HD	#5
HD_034_1_GAD_G10	2.67505	0.363098	HD	#5
HD_034_2_GAD_B08	1.94608	-1.68844	HD	#5
HD_018_1_GAD_A08	1.95842	-1.33474	HD	#5
HD_018_1_GAD_B04	1.11164	-0.0669084	HD	#5
HD_018_1_GAD_B08	1.13514	-2.07431	HD	#5
HD_018_1_GAD_C08	1.44791	-0.0952106	HD	#5
HD_018_1_GAD_D07	1.45309	-0.000747683	HD	#5
HD_018_1_GAD_D10	1.7912	-2.10784	HD	#5
HD_018_1_GAD_E06	2.10162	0.384984	HD	#5
HD_018_1_GAD_E10	1.26716	-1.90295	HD	#5
HD_018_1_GAD_F09	2.1897	-0.351034	HD	#5
HD_018_2_GAD_A06	2.98955	-2.46205	HD	#5
HD_018_2_GAD_A08	1.45361	-0.990098	HD	#5
HD_018_2_GAD_A11	2.15173	0.0742528	HD	#5
HD_018_2_GAD_C04	2.66041	-0.70217	HD	#5
HD_018_2_GAD_C07	1.71316	-0.847987	HD	#5
HD_018_2_GAD_C12	2.60162	-0.551861	HD	#5
HD_018_2_GAD_E06	1.05515	-1.48108	HD	#5
HD_027_1_GAD_B11	1.55169	-1.80558	HD	#5
HD_027_1_GAD_D04	1.06041	-1.29791	HD	#5
HD_027_1_GAD_E05	3.70053	0.452311	HD	#5
HD_027_1_GAD_F02	2.13603	-2.31398	HD	#5
HD_027_1_GAD_F12	0.949747	-2.84202	HD	#5
HD_035_1_GAD_A04	2.45383	-0.344702	HD	#5
HD_035_1_GAD_A07	1.9	-1.64886	HD	#5
HD_035_1_GAD_B06	2.02347	-0.493978	HD	#5
HD_035_1_GAD_B08	3.49555	3.22739	HD	#5
HD_035_1_GAD_C02	2.09252	0.129026	HD	#5
HD_035_1_GAD_C07	1.96878	-1.19277	HD	#5
HD_035_1_GAD_C11	3.8635	4.02279	HD	#5
HD_035_1_GAD_D07	2.95929	-1.24751	HD	#5
HD_035_1_GAD_E07	2.46667	-1.07146	HD	#5
HD_035_1_GAD_F06	1.62646	-1.9147	HD	#5
HD_035_1_GAD_G04	1.98316	-0.567912	HD	#5
HD_035_1_GAD_G05	2.76642	-2.01347	HD	#5
HD_035_2_GAD_A02	1.51497	-0.798116	HD	#5
HD_035_2_GAD_A05	1.44413	-0.128656	HD	#5
HD_035_2_GAD_B10	2.29785	-0.838839	HD	#5
HD_035_2_GAD_C01	2.5273	-0.0973666	HD	#5
HD_035_2_GAD_C02	1.66202	0.109425	HD	#5
HD_016_2_GAD_A05	2.25515	-2.40091	HD	#5
HD_016_2_GAD_D07	1.62583	-2.37064	HD	#5
HD_016_2_GAD_D12	2.47929	-1.86551	HD	#5
HD_016_2_GAD_E02	2.49567	-1.23655	HD	#5
HD_016_2_GAD_E11	2.45753	-2.26941	HD	#5
T1D_033_1_GAD_F02	1.08632	-2.16009	T1D	#5
T1D_035_1_GAD_A02	0.890852	-1.98306	T1D	#5
T1D_034_1_GAD_A11	2.58772	-0.733433	T1D	#5
T1D_034_2_GAD_G07	2.48288	-1.29315	T1D	#5
T1D_040_1_GAD_D04	1.67846	-1.48484	T1D	#5
T1D_034_3_GAD_E07	1.26193	-0.64957	T1D	#5
T1D_036_1_GAD_D06	5.24818	-0.398624	T1D	#5
T1D_034_2_GAD_F09	2.5426	-1.24931	T1D	#5
T1D_040_1_GAD_C06	1.26251	-2.13709	T1D	#5
T1D_040_2_GAD_D01	2.48504	-1.21059	T1D	#5
T1D_033_1_GAD_B02	2.36246	-1.16138	T1D	#5
T1D_033_1_GAD_B03	1.22334	-1.35232	T1D	#5
T1D_033_2_GAD_D01	2.68282	-0.547421	T1D	#5
T1D_033_2_GAD_C02	1.82975	-1.02067	T1D	#5
T1D_033_1_GAD_E01	2.62585	-0.453322	T1D	#5
T1D_036_1_GAD_B09	4.64165	-1.30687	T1D	#5
T1D_024_2_GAD_B05	2.45567	0.130795	T1D	#5
T1D_033_1_GAD_E08	0.99298	-1.4688	T1D	#5
T1D_034_1_GAD_F03	1.97538	-0.15567	T1D	#5
T1D_033_2_GAD_B09	3.7609	-1.63401	T1D	#5
T1D_040_2_GAD_E01	3.79356	0.038951	T1D	#5
T1D_040_1_GAD_B01	1.18169	-1.38786	T1D	#5
T1D_033_1_GAD_F03	2.80916	-1.75035	T1D	#5
T1D_034_3_GAD_B08	2.59523	-0.621595	T1D	#5
T1D_035_1_GAD_F12	2.59805	-1.22329	T1D	#5
T1D_033_1_GAD_C03	2.22316	-1.04102	T1D	#5
T1D_034_2_GAD_F03	3.07925	-1.35767	T1D	#5
T1D_036_1_GAD_B03	1.81632	-1.67611	T1D	#5
T1D_033_1_GAD_A05	1.81755	0.478979	T1D	#5
T1D_033_1_GAD_A11	1.94297	-0.550935	T1D	#5
T1D_033_1_GAD_B01	2.3447	-1.87396	T1D	#5
T1D_033_1_GAD_C08	0.903462	-2.16093	T1D	#5
T1D_033_1_GAD_C09	2.99825	-1.34092	T1D	#5
T1D_033_1_GAD_D10	1.3347	-1.46669	T1D	#5
T1D_033_1_GAD_G05	1.37384	-0.253159	T1D	#5
T1D_033_1_GAD_G08	1.1474	-0.783714	T1D	#5
T1D_033_2_GAD_A05	1.24883	-1.89964	T1D	#5
T1D_033_2_GAD_A07	1.0997	-2.29923	T1D	#5
T1D_033_2_GAD_B02	2.21667	-1.26202	T1D	#5
T1D_033_2_GAD_B12	1.61046	-2.43462	T1D	#5
T1D_033_2_GAD_D07	1.75753	-1.33708	T1D	#5
T1D_033_2_GAD_E08	0.940472	0.287075	T1D	#5
T1D_035_1_GAD_B03	3.51537	-0.788162	T1D	#5
T1D_035_1_GAD_B06	3.51476	0.0308221	T1D	#5
T1D_035_1_GAD_D06	3.01052	-1.97615	T1D	#5
T1D_035_1_GAD_D09	2.94617	-1.40515	T1D	#5
T1D_035_1_GAD_F02	-2.11966	1.62592	T1D	#5
T1D_035_1_GAD_F07	1.93155	-1.01522	T1D	#5
T1D_035_1_GAD_F10	2.06999	-1.53273	T1D	#5
T1D_035_1_GAD_G10	1.7218	-0.961198	T1D	#5
T1D_035_2_GAD_A02	-2.3055	1.65686	T1D	#5
T1D_035_2_GAD_A05	1.26333	-1.47699	T1D	#5
T1D_035_2_GAD_C02	4.97945	-0.627324	T1D	#5
T1D_035_2_GAD_C12	1.56871	-1.60721	T1D	#5
T1D_040_1_GAD_A06	2.38119	-0.922773	T1D	#5
T1D_040_1_GAD_A07	1.78272	-2.39361	T1D	#5
T1D_040_1_GAD_A11	1.22195	-1.8596	T1D	#5
T1D_040_1_GAD_B02	1.6755	-1.97679	T1D	#5
T1D_040_1_GAD_B06	1.60837	-2.16822	T1D	#5
T1D_040_1_GAD_B07	1.53196	-0.157389	T1D	#5
T1D_040_1_GAD_C04	1.78395	-1.32983	T1D	#5
T1D_040_1_GAD_C08	1.90972	-0.193154	T1D	#5
T1D_040_1_GAD_C11	1.88354	-0.0728697	T1D	#5
T1D_040_1_GAD_D09	2.38768	-2.17281	T1D	#5
T1D_040_1_GAD_F04	1.37322	-1.69251	T1D	#5
T1D_040_1_GAD_G02	1.41795	-2.13682	T1D	#5
T1D_040_1_GAD_G04	2.40492	-1.70621	T1D	#5
T1D_040_1_GAD_G05	1.83258	-0.813635	T1D	#5
T1D_040_1_GAD_G08	2.01108	-1.83987	T1D	#5
T1D_040_2_GAD_A05	1.80194	-0.506726	T1D	#5
T1D_040_2_GAD_B02	1.21231	-2.17877	T1D	#5
T1D_040_2_GAD_D08	2.39403	-0.228496	T1D	#5
T1D_034_1_GAD_C09	2.29311	-1.05904	T1D	#5
T1D_034_1_GAD_E03	1.90635	-0.273643	T1D	#5
T1D_034_1_GAD_E10	1.07383	-2.1369	T1D	#5
T1D_034_1_GAD_F02	2.90854	0.0820544	T1D	#5
T1D_034_2_GAD_A09	2.53601	-0.291298	T1D	#5
T1D_034_2_GAD_B05	2.52912	-1.96464	T1D	#5
T1D_034_2_GAD_D05	4.62892	-2.12674	T1D	#5
T1D_034_2_GAD_F11	2.09609	-2.45485	T1D	#5
T1D_034_2_GAD_G02	2.68192	-1.4322	T1D	#5
T1D_034_2_GAD_G03	1.7085	-0.486091	T1D	#5
T1D_034_3_GAD_A01	2.04358	-1.47807	T1D	#5
T1D_034_3_GAD_A03	2.29349	-1.5755	T1D	#5
T1D_034_3_GAD_C02	0.773383	-0.386413	T1D	#5
T1D_034_3_GAD_C05	2.02729	-2.29161	T1D	#5
T1D_034_3_GAD_D05	3.20845	-2.02455	T1D	#5
T1D_034_3_GAD_E03	1.59024	-0.527792	T1D	#5
T1D_034_4_GAD_A03	1.67647	-2.13724	T1D	#5
T1D_034_4_GAD_B09	1.75164	-1.57914	T1D	#5
T1D_038_1_GAD_B08	1.99481	0.454629	T1D	#5
T1D_038_1_GAD_C09	1.4168	-0.917302	T1D	#5
T1D_038_2_GAD_A01	1.48283	-0.470171	T1D	#5
T1D_038_2_GAD_C05	1.56047	-2.31851	T1D	#5
T1D_038_2_GAD_D02	1.13354	-2.20136	T1D	#5
T1D_038_2_GAD_F03	2.96699	-1.80922	T1D	#5
T1D_038_2_GAD_F12	-4.70739	0.519629	T1D	#5
T1D_038_2_GAD_G10	2.32563	-1.88732	T1D	#5
T1D_024_1_GAD_A05	1.42649	0.0278483	T1D	#5
T1D_024_1_GAD_B05	1.92914	0.214985	T1D	#5
T1D_024_1_GAD_C04	1.64132	-1.16785	T1D	#5
T1D_024_1_GAD_D05	1.23772	-1.87445	T1D	#5
T1D_024_1_GAD_D09	1.60005	-0.719491	T1D	#5
T1D_024_1_GAD_E01	1.25822	-2.49442	T1D	#5
T1D_024_1_GAD_E02	1.49831	-2.62016	T1D	#5
T1D_024_1_GAD_E06	1.17757	-0.577856	T1D	#5
T1D_024_1_GAD_F04	1.45568	-2.5619	T1D	#5
T1D_024_1_GAD_F10	0.919674	-2.21443	T1D	#5
T1D_024_1_GAD_G08	1.27792	-1.06173	T1D	#5
T1D_024_1_GAD_G11	1.47239	-2.32006	T1D	#5
T1D_024_2_GAD_A03	1.04775	-1.07781	T1D	#5
HD_018_1_GAD_F06	2.78535	1.54983	HD	#6
HD_027_2_GAD_F12	3.77704	-0.271405	HD	#6
HD_018_2_GAD_B05	3.40275	0.17529	HD	#6
HD_027_1_GAD_F07	4.15326	-1.0586	HD	#6
HD_027_1_GAD_E12	2.56989	1.39139	HD	#6
HD_027_1_GAD_A08	3.6993	-0.480483	HD	#6
HD_027_1_GAD_C07	2.94144	0.722747	HD	#6
HD_027_1_GAD_G02	2.03941	2.03753	HD	#6
HD_027_1_GAD_F11	1.93485	2.23195	HD	#6
HD_027_1_GAD_F01	4.12248	0.760019	HD	#6
HD_018_1_GAD_F07	2.99959	0.744673	HD	#6
HD_027_2_GAD_B03	4.18086	0.431075	HD	#6
HD_034_1_GAD_C03	3.21964	1.75543	HD	#6
HD_018_1_GAD_B09	2.43587	0.806386	HD	#6
HD_018_1_GAD_D08	3.01267	1.2661	HD	#6
HD_027_2_GAD_D07	4.28981	-1.16715	HD	#6
HD_027_2_GAD_A04	4.1715	0.217557	HD	#6
HD_018_1_GAD_F08	2.81968	1.05475	HD	#6
HD_027_2_GAD_A10	4.55292	1.02851	HD	#6
HD_034_1_GAD_A04	2.7868	0.689377	HD	#6
HD_034_1_GAD_A09	2.39425	1.57506	HD	#6
HD_034_1_GAD_B02	3.41978	0.231642	HD	#6
HD_034_1_GAD_B04	3.75559	-1.25557	HD	#6
HD_034_1_GAD_C11	4.88699	-1.48576	HD	#6
HD_034_1_GAD_D12	2.56495	1.08024	HD	#6
HD_034_1_GAD_E02	3.42782	-0.739796	HD	#6
HD_034_2_GAD_A04	2.39495	1.93163	HD	#6
HD_034_2_GAD_A06	2.86344	2.00549	HD	#6
HD_034_2_GAD_B11	2.55196	1.18944	HD	#6
HD_018_1_GAD_A01	2.26759	0.242624	HD	#6
HD_018_1_GAD_A04	3.44024	0.719532	HD	#6
HD_018_1_GAD_B01	3.81757	0.994441	HD	#6
HD_018_1_GAD_C04	2.39155	0.677584	HD	#6
HD_018_1_GAD_D01	2.66545	1.00634	HD	#6
HD_018_1_GAD_D09	4.66097	0.141847	HD	#6
HD_018_1_GAD_E01	3.19882	0.283992	HD	#6
HD_018_1_GAD_E08	2.22112	2.24298	HD	#6
HD_018_2_GAD_A10	2.27585	0.609178	HD	#6
HD_018_2_GAD_B01	4.51915	-1.46055	HD	#6
HD_018_2_GAD_B02	1.88704	1.92868	HD	#6
HD_018_2_GAD_C03	4.90348	-1.17453	HD	#6
HD_018_2_GAD_D09	3.57983	-2.29044	HD	#6
HD_018_2_GAD_E01	2.65027	1.43764	HD	#6
HD_018_2_GAD_E08	2.45354	0.362026	HD	#6
HD_027_1_GAD_A11	2.57574	0.292869	HD	#6
HD_027_1_GAD_A12	1.7888	2.16733	HD	#6
HD_027_1_GAD_B02	3.76756	0.51268	HD	#6
HD_027_1_GAD_C04	3.62286	0.788398	HD	#6
HD_027_1_GAD_D05	3.91614	0.75263	HD	#6
HD_027_1_GAD_D06	1.89795	2.04659	HD	#6
HD_027_1_GAD_E10	4.01716	-0.836447	HD	#6
HD_027_1_GAD_F04	3.94631	-0.941593	HD	#6
HD_027_2_GAD_A03	4.00177	-0.917148	HD	#6
HD_027_2_GAD_A08	3.2676	-1.511	HD	#6
HD_027_2_GAD_C02	4.02007	-1.0719	HD	#6
HD_027_2_GAD_C10	3.86852	1.02635	HD	#6
HD_027_2_GAD_D03	4.74964	1.11827	HD	#6
HD_027_2_GAD_D10	3.60742	1.01629	HD	#6
HD_027_2_GAD_E04	3.83298	0.339899	HD	#6
HD_027_2_GAD_F03	4.09323	-1.2413	HD	#6
HD_035_1_GAD_A01	2.92148	1.70078	HD	#6
HD_035_1_GAD_A09	1.83507	1.81168	HD	#6
HD_035_1_GAD_A12	2.93002	1.86274	HD	#6
HD_035_1_GAD_B01	3.67298	-0.10631	HD	#6
HD_035_1_GAD_B04	3.2384	2.94529	HD	#6
HD_035_1_GAD_C08	3.52955	3.1377	HD	#6
HD_035_1_GAD_C09	2.17602	1.97375	HD	#6
HD_035_1_GAD_D12	2.88692	2.24438	HD	#6
HD_035_1_GAD_E08	3.62364	2.59963	HD	#6
HD_035_1_GAD_F08	3.41743	3.36024	HD	#6
HD_035_1_GAD_G01	2.24485	2.24477	HD	#6
HD_035_1_GAD_G02	3.56818	2.83587	HD	#6
HD_035_2_GAD_A03	3.50649	2.99856	HD	#6
HD_035_2_GAD_A04	3.18647	0.510903	HD	#6
HD_035_2_GAD_B06	2.85806	0.971163	HD	#6
HD_035_2_GAD_C08	2.89935	0.827875	HD	#6
HD_035_2_GAD_C09	2.88392	1.15946	HD	#6
T1D_034_3_GAD_D07	2.87619	1.2265	T1D	#6
T1D_024_1_GAD_C03	3.65216	0.141519	T1D	#6
T1D_035_1_GAD_G06	4.31118	-1.38524	T1D	#6
T1D_034_3_GAD_B06	2.79974	2.72426	T1D	#6
T1D_038_2_GAD_D07	2.8538	1.3282	T1D	#6
T1D_033_1_GAD_A09	3.27156	-0.00585502	T1D	#6
T1D_034_1_GAD_D01	3.06772	1.13565	T1D	#6
T1D_040_2_GAD_A07	3.02057	0.85959	T1D	#6
T1D_034_2_GAD_D10	2.75502	0.652139	T1D	#6
T1D_038_1_GAD_E02	2.7285	1.50692	T1D	#6
T1D_040_1_GAD_G06	1.75281	1.93956	T1D	#6
T1D_034_2_GAD_B04	3.75699	1.06284	T1D	#6
T1D_033_2_GAD_E03	2.52559	1.03497	T1D	#6
T1D_033_2_GAD_A11	2.16395	2.0093	T1D	#6
T1D_033_2_GAD_E07	2.29823	1.86163	T1D	#6
T1D_034_3_GAD_C03	3.24154	1.61328	T1D	#6
T1D_033_1_GAD_F05	3.24095	0.160833	T1D	#6
T1D_033_1_GAD_F06	2.01013	2.189	T1D	#6
T1D_035_1_GAD_B02	4.029	-1.24096	T1D	#6
T1D_035_1_GAD_B10	3.1006	1.07838	T1D	#6
T1D_035_1_GAD_C05	2.06441	2.07886	T1D	#6
T1D_035_1_GAD_D08	4.02747	-1.4412	T1D	#6
T1D_035_1_GAD_D10	2.48137	1.80154	T1D	#6
T1D_035_2_GAD_A09	3.68491	1.24504	T1D	#6
T1D_035_2_GAD_C06	2.61763	1.53591	T1D	#6
T1D_040_1_GAD_A10	-1.42328	1.40453	T1D	#6
T1D_040_1_GAD_B12	3.78405	-0.847813	T1D	#6
T1D_040_1_GAD_C05	3.79639	0.33582	T1D	#6
T1D_040_1_GAD_D01	3.83935	-0.67202	T1D	#6
T1D_040_1_GAD_E05	2.69864	1.81447	T1D	#6
T1D_040_1_GAD_E06	2.74243	1.88802	T1D	#6
T1D_040_1_GAD_E07	3.56999	-0.664232	T1D	#6
T1D_040_1_GAD_F10	3.49322	-0.105153	T1D	#6
T1D_040_1_GAD_F12	2.93794	0.747941	T1D	#6
T1D_040_1_GAD_G12	3.41514	0.720805	T1D	#6
T1D_040_2_GAD_A01	3.09602	1.69277	T1D	#6
T1D_040_2_GAD_A12	3.72243	1.09819	T1D	#6
T1D_040_2_GAD_B01	2.77069	1.21292	T1D	#6
T1D_040_2_GAD_B05	2.7753	0.941825	T1D	#6
T1D_040_2_GAD_C02	3.78585	0.526421	T1D	#6
T1D_034_1_GAD_B06	2.38858	1.54057	T1D	#6
T1D_034_2_GAD_A10	3.60333	0.585058	T1D	#6
T1D_034_2_GAD_G05	3.29226	1.00854	T1D	#6
T1D_034_3_GAD_B03	3.63104	1.26846	T1D	#6
T1D_034_3_GAD_D02	3.723	0.253693	T1D	#6
T1D_034_3_GAD_F09	2.68852	0.79602	T1D	#6
T1D_038_1_GAD_A07	2.4964	1.98077	T1D	#6
T1D_038_2_GAD_F10	2.70222	1.74345	T1D	#6
T1D_024_1_GAD_A07	3.83594	0.989287	T1D	#6
T1D_024_1_GAD_B04	4.07402	-1.15603	T1D	#6
T1D_024_1_GAD_E05	3.82385	0.298375	T1D	#6
T1D_024_1_GAD_F01	4.98126	0.0437751	T1D	#6
HD_027_2_GAD_C08	4.54201	0.727881	HD	#7
HD_027_1_GAD_B06	4.70231	0.86707	HD	#7
HD_027_2_GAD_B01	5.25878	0.165373	HD	#7
HD_027_1_GAD_A09	4.2308	0.630084	HD	#7
HD_035_1_GAD_B02	6.06118	-0.318664	HD	#7
HD_027_1_GAD_G06	6.20834	0.0618663	HD	#7
HD_027_1_GAD_B04	4.52902	0.633707	HD	#7
HD_027_1_GAD_D08	4.94474	0.924816	HD	#7
HD_027_1_GAD_C03	4.3406	0.867673	HD	#7
HD_027_1_GAD_C09	6.04666	0.280914	HD	#7
HD_027_1_GAD_D01	4.82755	0.877975	HD	#7
HD_027_1_GAD_C05	6.31423	-0.0983218	HD	#7
HD_027_2_GAD_F07	4.84428	0.907934	HD	#7
HD_027_1_GAD_A01	4.89003	0.597219	HD	#7
HD_027_2_GAD_B11	4.78831	1.04572	HD	#7
HD_027_1_GAD_G01	6.02102	0.246792	HD	#7
HD_018_1_GAD_A10	5.80198	-0.171163	HD	#7
HD_018_1_GAD_C05	5.94424	-0.139938	HD	#7
HD_018_1_GAD_C07	6.28957	0.0483749	HD	#7
HD_018_1_GAD_D11	5.95505	-0.0653765	HD	#7
HD_018_2_GAD_A12	5.07933	0.468893	HD	#7
HD_018_2_GAD_D02	5.36151	-0.865128	HD	#7
HD_018_2_GAD_E05	5.34302	0.633591	HD	#7
HD_018_2_GAD_E09	6.20147	0.520719	HD	#7
HD_027_1_GAD_A04	4.60786	-0.280845	HD	#7
HD_027_1_GAD_A05	4.212	0.678082	HD	#7
HD_027_1_GAD_A07	4.94567	0.903364	HD	#7
HD_027_1_GAD_C12	4.5615	0.858054	HD	#7
HD_027_1_GAD_D11	4.42252	-0.0045838	HD	#7
HD_027_1_GAD_D12	5.17328	0.659225	HD	#7
HD_027_1_GAD_E04	3.87184	0.476011	HD	#7
HD_027_1_GAD_E07	6.32143	0.348874	HD	#7
HD_027_1_GAD_F06	6.24149	0.346978	HD	#7
HD_027_1_GAD_F08	5.53926	0.594259	HD	#7
HD_027_1_GAD_F09	6.16842	-0.154633	HD	#7
HD_027_1_GAD_G10	6.18748	-0.229577	HD	#7
HD_027_2_GAD_A05	6.13349	0.233007	HD	#7
HD_027_2_GAD_A12	6.21162	-0.0696553	HD	#7
HD_027_2_GAD_B06	5.39941	0.433249	HD	#7
HD_027_2_GAD_B08	6.38193	0.130014	HD	#7
HD_027_2_GAD_C05	4.33834	-0.0906876	HD	#7
HD_027_2_GAD_C12	4.77352	0.947694	HD	#7
HD_027_2_GAD_D02	6.32112	0.307945	HD	#7
HD_027_2_GAD_D05	4.63872	0.315198	HD	#7
HD_027_2_GAD_D08	4.53362	0.442146	HD	#7
HD_027_2_GAD_D12	6.23237	0.327965	HD	#7
HD_027_2_GAD_F09	5.00692	0.941304	HD	#7
HD_035_1_GAD_A10	5.66485	-0.0721138	HD	#7
HD_035_1_GAD_G03	5.44056	-0.385795	HD	#7
HD_035_2_GAD_A01	6.0837	0.0831564	HD	#7
T1D_035_2_GAD_D10	6.11599	-0.203231	T1D	#7
T1D_024_2_GAD_B06	5.20522	0.598191	T1D	#7
T1D_033_2_GAD_B01	5.40486	-0.428979	T1D	#7
T1D_024_1_GAD_D01	4.88743	0.58071	T1D	#7
T1D_033_2_GAD_C08	6.00773	-0.0896479	T1D	#7
T1D_033_1_GAD_C10	5.59156	-0.305024	T1D	#7
T1D_024_2_GAD_C08	6.26384	0.0997383	T1D	#7
T1D_034_1_GAD_E08	5.87283	0.574951	T1D	#7
T1D_033_2_GAD_B07	5.09931	0.88574	T1D	#7
T1D_040_1_GAD_B10	4.84008	0.977005	T1D	#7
T1D_038_1_GAD_A11	6.29593	-0.265949	T1D	#7
T1D_035_2_GAD_B08	5.61231	0.209324	T1D	#7
T1D_024_2_GAD_C09	4.97755	0.393153	T1D	#7
T1D_034_3_GAD_C06	5.92473	0.455494	T1D	#7
T1D_035_1_GAD_C11	6.26303	0.231137	T1D	#7
T1D_024_2_GAD_D12	6.34784	0.575165	T1D	#7
T1D_033_1_GAD_B07	6.00366	-0.431018	T1D	#7
T1D_033_2_GAD_C11	5.95949	0.190002	T1D	#7
T1D_035_1_GAD_A04	6.02737	0.342006	T1D	#7
T1D_035_1_GAD_B09	4.9459	0.510583	T1D	#7
T1D_035_2_GAD_A01	5.18576	0.988928	T1D	#7
T1D_035_2_GAD_A03	6.31284	0.388259	T1D	#7
T1D_035_2_GAD_A04	5.22026	-0.208439	T1D	#7
T1D_035_2_GAD_B04	4.98457	0.723815	T1D	#7
T1D_035_2_GAD_B11	5.70749	0.637436	T1D	#7
T1D_035_2_GAD_D06	6.45634	0.041099	T1D	#7
T1D_035_2_GAD_D07	6.22913	0.166579	T1D	#7
T1D_040_1_GAD_C07	6.04546	0.0666162	T1D	#7
T1D_040_1_GAD_F05	4.75693	0.948925	T1D	#7
T1D_040_2_GAD_D04	4.63749	0.755411	T1D	#7
T1D_034_3_GAD_G02	5.46094	0.183795	T1D	#7
T1D_034_4_GAD_A01	6.29261	-0.144069	T1D	#7
T1D_038_1_GAD_A04	6.30038	0.367932	T1D	#7
T1D_038_1_GAD_D10	5.96116	0.232247	T1D	#7
T1D_024_1_GAD_A06	6.1305	-0.188962	T1D	#7
T1D_024_1_GAD_A12	5.77225	0.0637905	T1D	#7
T1D_024_1_GAD_C01	6.24809	-0.118721	T1D	#7
T1D_024_1_GAD_C07	6.1953	-0.226703	T1D	#7
T1D_024_1_GAD_D02	5.63204	-0.0170821	T1D	#7
T1D_024_1_GAD_D08	5.70428	0.268904	T1D	#7
T1D_024_1_GAD_E04	5.07675	0.57645	T1D	#7
T1D_024_1_GAD_E07	4.70602	0.277832	T1D	#7
T1D_024_1_GAD_F07	4.5966	-0.0828147	T1D	#7
T1D_024_1_GAD_F08	6.09927	0.104219	T1D	#7
T1D_024_2_GAD_A06	6.15741	-0.0347741	T1D	#7
T1D_024_2_GAD_C07	5.46228	-0.170056	T1D	#7
HD_034_1_GAD_C05	3.56482	-3.34454	HD	#8
HD_018_2_GAD_D10	4.25212	-4.00037	HD	#8
HD_027_2_GAD_B04	4.05536	3.63955	HD	#8
HD_018_2_GAD_D07	3.72532	-2.88788	HD	#8
HD_027_2_GAD_E08	3.60238	-2.62419	HD	#8
HD_018_2_GAD_D04	3.80318	-3.16096	HD	#8
HD_034_2_GAD_B10	5.65817	-2.51348	HD	#8
HD_018_1_GAD_D05	5.34496	-1.8313	HD	#8
HD_034_1_GAD_E06	3.4344	-2.79298	HD	#8
HD_034_1_GAD_D05	3.70444	-2.79733	HD	#8
HD_027_1_GAD_E06	4.50354	-0.355277	HD	#8
HD_018_1_GAD_C11	4.70058	-3.47664	HD	#8
HD_027_2_GAD_C07	5.09083	-1.8032	HD	#8
HD_027_1_GAD_E02	4.48274	-3.94902	HD	#8
HD_034_1_GAD_A03	5.76913	-2.36522	HD	#8
HD_034_1_GAD_B10	5.59996	-2.20156	HD	#8
HD_034_1_GAD_B11	3.64114	-3.48602	HD	#8
HD_034_1_GAD_D08	4.63323	-0.880748	HD	#8
HD_034_1_GAD_F02	4.28607	-2.23989	HD	#8
HD_034_1_GAD_F04	3.67429	-3.46681	HD	#8
HD_034_1_GAD_F10	5.13884	-2.86071	HD	#8
HD_034_1_GAD_G08	5.55149	-2.54108	HD	#8
HD_034_2_GAD_A11	5.14945	-3.07689	HD	#8
HD_034_2_GAD_A12	4.98229	-2.6084	HD	#8
HD_018_1_GAD_D12	5.54388	-2.29982	HD	#8
HD_018_1_GAD_E03	5.46363	-2.34737	HD	#8
HD_018_1_GAD_E05	4.44564	-3.12656	HD	#8
HD_018_2_GAD_B08	4.51264	-1.96228	HD	#8
HD_018_2_GAD_B09	5.83456	-2.56502	HD	#8
HD_018_2_GAD_B11	5.49942	-2.39874	HD	#8
HD_018_2_GAD_B12	4.2715	-3.96339	HD	#8
HD_018_2_GAD_C06	5.39786	-2.14589	HD	#8
HD_018_2_GAD_C09	3.57547	-1.09287	HD	#8
HD_018_2_GAD_C10	3.29091	-0.958508	HD	#8
HD_018_2_GAD_D06	3.44883	-2.27214	HD	#8
HD_018_2_GAD_D08	3.59781	-3.67699	HD	#8
HD_018_2_GAD_E02	4.08809	-3.08557	HD	#8
HD_027_1_GAD_B07	3.86265	-1.04851	HD	#8
HD_027_1_GAD_B08	4.87912	-2.16739	HD	#8
HD_027_1_GAD_D10	4.23644	-2.70775	HD	#8
HD_027_1_GAD_G07	3.51738	-2.53223	HD	#8
HD_027_2_GAD_A02	4.5632	-3.23932	HD	#8
HD_027_2_GAD_A11	4.87928	-3.58816	HD	#8
HD_027_2_GAD_D04	4.39661	-1.67259	HD	#8
HD_027_2_GAD_E01	4.8833	-2.85072	HD	#8
HD_027_2_GAD_E03	4.74776	-3.75009	HD	#8
HD_027_2_GAD_F02	3.39758	-3.26279	HD	#8
HD_027_2_GAD_F10	5.59255	-2.32403	HD	#8
HD_035_2_GAD_C05	3.60099	-1.52654	HD	#8
HD_016_2_GAD_A03	4.08677	-3.40731	HD	#8
HD_016_2_GAD_A07	4.473	-3.80499	HD	#8
HD_016_2_GAD_B03	5.42628	-2.83033	HD	#8
HD_016_2_GAD_B04	5.57686	-2.63709	HD	#8
HD_016_2_GAD_B11	-0.776175	2.21813	HD	#8
HD_016_2_GAD_C08	5.59919	-2.10449	HD	#8
HD_016_2_GAD_D06	5.84379	-2.72978	HD	#8
HD_016_2_GAD_D11	5.52387	-2.54998	HD	#8
HD_016_2_GAD_E06	5.90015	-2.48048	HD	#8
T1D_036_1_GAD_A12	3.62935	-3.92685	T1D	#8
T1D_035_1_GAD_F06	4.86	-0.698817	T1D	#8
T1D_033_1_GAD_G06	4.58379	-2.60714	T1D	#8
T1D_024_1_GAD_B12	4.47503	-2.5384	T1D	#8
T1D_034_1_GAD_E09	4.24126	-2.40797	T1D	#8
T1D_034_1_GAD_A03	3.62223	-3.20914	T1D	#8
T1D_024_2_GAD_B02	5.54024	-2.53784	T1D	#8
T1D_034_1_GAD_B10	3.40659	-3.26897	T1D	#8
T1D_033_2_GAD_B03	4.04517	-2.04932	T1D	#8
T1D_033_1_GAD_C04	5.68428	-2.53464	T1D	#8
T1D_038_2_GAD_B12	4.75331	-1.07298	T1D	#8
T1D_034_3_GAD_F07	5.78076	-2.38272	T1D	#8
T1D_033_2_GAD_B04	4.13174	-2.40551	T1D	#8
T1D_033_1_GAD_A06	4.72801	-3.86817	T1D	#8
T1D_033_1_GAD_E09	4.60146	-2.68153	T1D	#8
T1D_033_1_GAD_F11	4.76255	-3.50778	T1D	#8
T1D_033_1_GAD_G04	5.38652	-2.13999	T1D	#8
T1D_033_2_GAD_A10	4.71415	-1.33907	T1D	#8
T1D_033_2_GAD_E09	5.29361	-1.82416	T1D	#8
T1D_035_1_GAD_C02	5.43655	-2.36379	T1D	#8
T1D_035_1_GAD_E12	4.59029	-3.34396	T1D	#8
T1D_035_1_GAD_F04	3.69964	-4.04465	T1D	#8
T1D_035_1_GAD_G01	3.69215	-4.00685	T1D	#8
T1D_035_2_GAD_D02	3.5251	-3.79868	T1D	#8
T1D_035_2_GAD_E01	4.35645	-2.30042	T1D	#8
T1D_036_1_GAD_A04	4.02324	-2.40802	T1D	#8
T1D_036_1_GAD_B10	3.84102	-2.43655	T1D	#8
T1D_036_1_GAD_C02	4.91247	-3.36495	T1D	#8
T1D_036_1_GAD_E01	3.43929	-3.87307	T1D	#8
T1D_036_1_GAD_E02	3.80674	-4.08544	T1D	#8
T1D_040_1_GAD_B08	5.59402	-2.0367	T1D	#8
T1D_040_1_GAD_B09	5.55634	-1.88722	T1D	#8
T1D_040_1_GAD_F01	5.85232	-2.45656	T1D	#8
T1D_040_1_GAD_F11	5.61225	-2.60784	T1D	#8
T1D_040_2_GAD_C04	3.84782	-3.08929	T1D	#8
T1D_040_2_GAD_D02	5.42438	-2.46862	T1D	#8
T1D_034_1_GAD_B07	5.59081	-1.94693	T1D	#8
T1D_034_1_GAD_D05	5.35889	-2.43887	T1D	#8
T1D_034_1_GAD_F09	3.3497	-1.91408	T1D	#8
T1D_034_1_GAD_G03	3.72489	-3.6357	T1D	#8
T1D_034_1_GAD_G07	4.88217	-1.21432	T1D	#8
T1D_034_2_GAD_A08	4.7293	-1.30122	T1D	#8
T1D_034_2_GAD_D08	4.35289	-3.0196	T1D	#8
T1D_034_2_GAD_F07	3.58694	-3.64101	T1D	#8
T1D_034_2_GAD_G04	3.61748	-3.9523	T1D	#8
T1D_034_2_GAD_G06	4.17183	-3.86121	T1D	#8
T1D_034_3_GAD_A02	5.7015	-2.72332	T1D	#8
T1D_034_3_GAD_A05	3.57159	-2.48893	T1D	#8
T1D_034_3_GAD_E02	4.21081	-1.99191	T1D	#8
T1D_034_3_GAD_E05	3.30895	-2.46022	T1D	#8
T1D_034_3_GAD_E08	3.73773	-3.24164	T1D	#8
T1D_034_3_GAD_G05	4.13563	-4.00828	T1D	#8
T1D_034_4_GAD_A04	3.35634	-3.68773	T1D	#8
T1D_038_1_GAD_B01	4.66397	-3.76735	T1D	#8
T1D_038_1_GAD_B03	5.56577	-1.89605	T1D	#8
T1D_038_1_GAD_E05	4.75134	-3.51875	T1D	#8
T1D_038_1_GAD_G07	4.75155	-3.76679	T1D	#8
T1D_038_2_GAD_F09	4.73316	-3.7746	T1D	#8
T1D_024_1_GAD_A01	5.35173	-2.6967	T1D	#8
T1D_024_1_GAD_A03	3.77	-3.60229	T1D	#8
T1D_024_1_GAD_B02	3.87443	-3.0595	T1D	#8
T1D_024_1_GAD_C10	5.14464	-2.59952	T1D	#8
T1D_024_1_GAD_D03	4.73112	-0.98219	T1D	#8
T1D_024_1_GAD_G02	3.1439	-2.8865	T1D	#8
T1D_024_1_GAD_G04	3.08588	-2.66994	T1D	#8
T1D_024_2_GAD_A12	4.68029	-3.866	T1D	#8
T1D_024_2_GAD_C06	5.44472	-2.18097	T1D	#8
T1D_024_2_GAD_D04	4.5318	-0.98301	T1D	#8
HD_016_2_GAD_C12	2.60236	4.30552	HD	#9
HD_016_2_GAD_A08	3.05293	4.81004	HD	#9
HD_016_2_GAD_A04	3.29172	4.666	HD	#9
HD_035_1_GAD_D09	2.90017	4.07257	HD	#9
HD_034_1_GAD_E05	3.84054	4.1078	HD	#9
HD_035_1_GAD_F03	3.89282	4.16242	HD	#9
HD_034_1_GAD_A08	3.50865	4.34852	HD	#9
HD_034_1_GAD_A12	2.82098	4.51996	HD	#9
HD_034_1_GAD_C09	3.18037	4.85729	HD	#9
HD_034_1_GAD_F05	3.61605	4.16929	HD	#9
HD_034_2_GAD_B06	3.44401	4.42378	HD	#9
HD_018_2_GAD_B06	3.51482	4.62574	HD	#9
HD_027_1_GAD_G12	3.62679	3.33145	HD	#9
HD_035_1_GAD_A08	3.88828	4.25806	HD	#9
HD_035_1_GAD_B07	3.45685	3.40524	HD	#9
HD_035_1_GAD_D02	3.62556	3.71139	HD	#9
HD_035_1_GAD_D04	3.71691	3.97932	HD	#9
HD_035_1_GAD_D08	3.55829	4.69865	HD	#9
HD_035_1_GAD_E01	3.63265	3.8298	HD	#9
HD_035_1_GAD_E02	3.56943	3.94772	HD	#9
HD_035_1_GAD_E03	2.65151	4.07444	HD	#9
HD_035_1_GAD_E05	2.95779	3.98229	HD	#9
HD_035_1_GAD_F07	2.59072	3.85487	HD	#9
HD_016_2_GAD_A10	3.32744	4.41076	HD	#9
HD_016_2_GAD_C03	3.19824	4.4303	HD	#9
HD_016_2_GAD_D04	2.90457	4.57468	HD	#9
HD_016_2_GAD_D05	3.09808	4.68204	HD	#9
HD_016_2_GAD_E08	3.01204	4.71436	HD	#9
T1D_033_1_GAD_D03	3.51603	3.6885	T1D	#9
T1D_033_2_GAD_A03	2.94959	3.97378	T1D	#9
T1D_034_2_GAD_E10	3.3369	4.25771	T1D	#9
T1D_038_1_GAD_B10	3.22236	4.80383	T1D	#9
T1D_034_3_GAD_G11	2.68738	4.22441	T1D	#9
T1D_033_1_GAD_C01	2.50499	3.376	T1D	#9
T1D_034_1_GAD_E05	3.37587	4.7331	T1D	#9
T1D_024_2_GAD_E02	3.69692	4.26204	T1D	#9
T1D_034_1_GAD_F10	2.87369	4.4942	T1D	#9
T1D_038_1_GAD_E03	3.06488	4.63062	T1D	#9
T1D_038_1_GAD_A02	3.13966	4.29826	T1D	#9
T1D_038_2_GAD_A09	2.79963	4.49576	T1D	#9
T1D_038_2_GAD_G09	2.95889	4.93899	T1D	#9
T1D_040_1_GAD_B04	3.24793	4.81381	T1D	#9
T1D_040_1_GAD_E04	3.81809	4.19497	T1D	#9
T1D_040_1_GAD_G07	2.82035	4.35213	T1D	#9
T1D_040_1_GAD_G11	3.06674	3.77498	T1D	#9
T1D_040_2_GAD_A06	2.74454	4.19493	T1D	#9
T1D_040_2_GAD_E03	3.48941	3.76418	T1D	#9
T1D_034_1_GAD_B03	3.40841	3.96575	T1D	#9
T1D_034_1_GAD_B05	3.14431	3.9349	T1D	#9
T1D_034_1_GAD_D02	2.77546	4.34241	T1D	#9
T1D_034_1_GAD_D09	3.29642	4.53127	T1D	#9
T1D_034_1_GAD_E04	3.64079	4.12903	T1D	#9
T1D_034_1_GAD_F04	2.96894	4.45662	T1D	#9
T1D_034_1_GAD_F11	3.15503	4.82065	T1D	#9
T1D_034_2_GAD_A05	3.76853	4.41675	T1D	#9
T1D_034_2_GAD_B08	3.40666	4.41372	T1D	#9
T1D_034_2_GAD_E06	3.00392	3.95954	T1D	#9
T1D_034_2_GAD_F02	3.03629	4.20735	T1D	#9
T1D_034_2_GAD_F04	2.92308	4.69222	T1D	#9
T1D_034_2_GAD_G09	3.32582	4.8678	T1D	#9
T1D_034_3_GAD_A04	3.34947	3.88534	T1D	#9
T1D_034_3_GAD_A07	2.98758	4.58107	T1D	#9
T1D_034_3_GAD_B05	2.83938	4.11044	T1D	#9
T1D_034_3_GAD_D01	3.67983	4.38902	T1D	#9
T1D_034_3_GAD_D10	2.83304	4.35573	T1D	#9
T1D_034_3_GAD_E11	3.44934	4.27211	T1D	#9
T1D_034_3_GAD_F04	3.26534	4.12139	T1D	#9
T1D_034_3_GAD_F05	3.07013	4.01287	T1D	#9
T1D_034_3_GAD_F06	3.05401	3.91134	T1D	#9
T1D_034_4_GAD_A09	3.40853	4.00732	T1D	#9
T1D_034_4_GAD_B06	3.06571	4.10943	T1D	#9
T1D_034_4_GAD_C04	3.66316	4.37316	T1D	#9
T1D_038_1_GAD_A03	3.64361	4.21861	T1D	#9
T1D_038_1_GAD_A10	3.1428	4.57151	T1D	#9
T1D_038_1_GAD_E12	3.66753	3.99403	T1D	#9
T1D_038_2_GAD_A02	3.7875	4.43554	T1D	#9
T1D_038_2_GAD_D10	2.97308	4.58868	T1D	#9
T1D_038_2_GAD_E12	2.91421	4.6069	T1D	#9
T1D_024_1_GAD_A02	3.16397	4.69552	T1D	#9
T1D_024_1_GAD_A04	3.67581	4.3975	T1D	#9
T1D_024_1_GAD_A08	2.98055	3.87007	T1D	#9
T1D_024_1_GAD_B08	3.36677	4.03528	T1D	#9
T1D_024_1_GAD_C02	3.14229	4.60743	T1D	#9
T1D_024_1_GAD_C05	2.65727	3.66461	T1D	#9
T1D_024_1_GAD_G03	2.76904	3.98736	T1D	#9
T1D_024_1_GAD_G05	3.73045	4.12141	T1D	#9

## Sheet: Fig2D_CTLA-4_#4
Type_of_subject	Genex_cluster	CTLA4
HD	#4	12.357
HD	#4	10.2809
HD	#4	11.6826
HD	#4	12.5409
HD	#4	12.6628
HD	#4	12.043
HD	#4	10.8893
HD	#4	8.71676
HD	#4	13.6538
HD	#4	12.6948
HD	#4	14.6853
HD	#4	12.7683
HD	#4	13.7674
HD	#4	12.9505
HD	#4	12.2349
HD	#4	11.4639
HD	#4	11.9234
HD	#4	12.1896
HD	#4	10.1777
HD	#4	0
HD	#4	12.6184
HD	#4	13.5037
HD	#4	13.2252
HD	#4	14.4979
HD	#4	11.292
HD	#4	12.4718
HD	#4	10.7093
HD	#4	12.3032
HD	#4	13.9898
HD	#4	13.3878
HD	#4	10.657
T1D	#4	11.4093
T1D	#4	12.5486
T1D	#4	11.7948
T1D	#4	0
T1D	#4	0
T1D	#4	0
T1D	#4	0
T1D	#4	0
T1D	#4	0
T1D	#4	12.2863
T1D	#4	10.7816
T1D	#4	12.3767
T1D	#4	10.9842
T1D	#4	10.0943
T1D	#4	0
T1D	#4	0
T1D	#4	12.479
T1D	#4	10.616
T1D	#4	10.0614
T1D	#4	9.96213
T1D	#4	10.2833
T1D	#4	13.1192
T1D	#4	0
T1D	#4	10.9623
T1D	#4	12.358
T1D	#4	13.2122
T1D	#4	13.6094
T1D	#4	12.9423
T1D	#4	13.1843
T1D	#4	10.775
T1D	#4	11.891
T1D	#4	13.8863
T1D	#4	12.6082
T1D	#4	11.3401
T1D	#4	0
T1D	#4	0
T1D	#4	0
T1D	#4	11.7761
T1D	#4	13.4507
T1D	#4	10.7315
T1D	#4	11.3363
T1D	#4	10.941
T1D	#4	0
T1D	#4	13.8616
T1D	#4	10.6223
T1D	#4	11.9517
T1D	#4	12.0567
T1D	#4	11.3296
T1D	#4	10.6056
T1D	#4	9.06306
T1D	#4	12.8443
T1D	#4	11.3336
T1D	#4	12.3307
T1D	#4	0
T1D	#4	11.9783
T1D	#4	0
T1D	#4	13.5078
T1D	#4	10.4937
T1D	#4	11.0569
T1D	#4	0
T1D	#4	0
T1D	#4	0
T1D	#4	12.7755
T1D	#4	12.244
T1D	#4	0
T1D	#4	0
T1D	#4	12.7422
T1D	#4	14.0603
T1D	#4	0

## Sheet: Fig2E_HELIOS_#10
Type_of_subject	Genex_cluster	HELIOS
HD	#10	9.2154
HD	#10	7.68407
HD	#10	11.0526
HD	#10	9.16799
HD	#10	9.19961
HD	#10	9.84109
T1D	#10	9.92211
T1D	#10	10.8426
T1D	#10	10.3896
T1D	#10	10.1547
T1D	#10	10.3678
T1D	#10	10.8779
T1D	#10	11.183
T1D	#10	10.5724
T1D	#10	9.18721
T1D	#10	9.90748
T1D	#10	9.55116
T1D	#10	10.2696
T1D	#10	10.2332
T1D	#10	10.2747
T1D	#10	10.2572
T1D	#10	10.1986
T1D	#10	10.2979
T1D	#10	10.0533
T1D	#10	10.1859
T1D	#10	10.3676
T1D	#10	11.2671
T1D	#10	9.97598

## Sheet: Fig2F_CXCR5_#8
Type_of_subject	Genex_cluster	CXCR5
HD	#8	13.192
HD	#8	12.9717
HD	#8	12.7347
HD	#8	12.6895
HD	#8	12.1371
HD	#8	12.1239
HD	#8	12.0857
HD	#8	11.9789
HD	#8	11.9407
HD	#8	11.912
HD	#8	11.7428
HD	#8	11.6003
HD	#8	11.416
HD	#8	11.3167
HD	#8	11.11
HD	#8	11.0776
HD	#8	10.959
HD	#8	10.6918
HD	#8	9.72719
T1D	#8	12.372
T1D	#8	11.0564
T1D	#8	10.9286
T1D	#8	10.8541
T1D	#8	10.8128
T1D	#8	10.5286
T1D	#8	10.4444
T1D	#8	10.4158
T1D	#8	10.2371
T1D	#8	10.1858
T1D	#8	10.1035
T1D	#8	10.0198
T1D	#8	9.97655
T1D	#8	9.82616
T1D	#8	9.74668
T1D	#8	9.69731
T1D	#8	9.64601
T1D	#8	9.02149
T1D	#8	7.75551
T1D	#8	7.31608

[truncated: 60 more sheets: Fig2G_Th17subsets, Fig2H_FOXP3_subsets, Fig2I_CCR5_Egr2_#2, Fig2J_surface_pheno, Fig3C_tracked_ntlevel, Fig3D_tracked_aalevel, Fig5A_publicity_GADntlevel, Fig5B_publicity_CMVntlevel, Fig5C_freq_ntlevel, Fig5D_ratiofreq_Treg_CM, Fig8A_publicity_aalevel_HD, Fig8B_publicity_aalevel_T1D, Fig8C_%_repertoires_aalevel, Fig8D_proportion_public, Fig8E_ntseqs_vs_freq_GAD_TN, Fig8F_ntseqs_vs_freq_CMV_TN, Fig8G_ntseqs_vs_freq_GAD_CM, Fig8H_ntseqs_vs_freq_CMV_CM, Fig9A-B_freq_TN_aalevel, Fig9C-D_freq_CM_aalevel …]
